# Supplementary material for: A Molecular Phylogeny of the Chalcidoidea (Hymenoptera)
Source: PLoS One. 2011 Nov 3;6(11):e27023. doi: 10.1371/journal.pone.0027023 (PMC3207832; doi:10.1371/journal.pone.0027023)
Supplement: Table S1 — Specimens sequenced and deposition information for specimen data and genebank accession numbers. (XLS) [file pone.0027023.s002.xls]

## Sheet: Feuil1
Appendix 1. Specimens sequenced and deposition information for specimen data and genebank accession numbers.
						DNA	Specimen	MorphB	Voucher		GenBank Accession Numbers
Abb.		Classification				voucher#	voucher #	image	Type	18S	28S-D2D3	28S-D4D5	Locality
		Chalcidoidea:
CAL			Calesinae incertae sedis:
	CAL				Cales berryi	D1428	91228	M	S	JN623119	AY599257	JN623920	New Zealand: Auckland
	CAL				Cales sp.	D0604	49008	M	S	JN623122	AY599255	–	USA: CA: Riverside Co.
	CAL				Cales noacki	D1290	20101		S	JN623120	AY599256	–	USA: CA: Riverside Co.
	CAL				Cales noacki	D1519	235952		S	JN623121	JN623574	JN623921	USA: CA: Orange Co.
AG		Agaonidae (Agaoniinae):
AGA			Agaoninae:
	AGA				Agaon sp.	R1938_01	1938_01		P	GQ367649	GQ367750	GQ367843	Cameroun: Mont Koupé
	AGA				Agaon spatulatum	R1925_01	1925_01		P	GQ367641	GQ367743	GQ367836	Cameroun: 60 km north of Baha
	AGA				Alfonsiella brongersmai	R1935_02	1935_02		P	GQ367646	GQ367747	GQ367841	Cameroun: Bafang
	AGA				Alfonsiella longiscapa	R2474_01	2474_01		P	GQ367674	GQ367771	GQ367866	Mozambique: Nachenque
	AGA				Alfonsiella michaloudi	R1935_01	1935_01		P	GQ367645	GQ367746	GQ367840	Cameroun: Bafang
	AGA				Alfonsiella pipithiensis	R2475_01	2475_01		P	GQ367675	GQ367772	GQ367867	South Africa: KwaZulu-Natal, Ngome forest
	AGA				Allotriozoon heterandromorphum	R2190_01	2190_01		P	GQ367667	GQ367765	GQ367860	Gabon: Makokou, Ipassa cantine
	AGA				Courtella hladikae	R1934_01	1934_01		P	GQ367644	GQ367745	GQ367839	Cameroun: Mont Koupé
	AGA				Deilagaon chrysolepidis	R1372_04	1372_04		P	GQ367587	GQ367689	GQ367786	Indonesia: Sulawesi Bantimurum
	AGA				Elisabethiella glumosae	R1937_01	1937_01		P	GQ367648	GQ367749	GQ367842	Cameroun: Tibati
	AGA				Elisabethiella reflexa	R1813_01	1813_01		P	GQ367622	GQ367724	GQ367818	Madagascar: Sahabe-Est
	AGA				Eupristina altissima	R1599_01	1599_01		P	GQ367606	GQ367707	GQ367803	China: Yunnan, Menglian
	AGA				Eupristina cyclostigma	R1611_01	1611_01		P	GQ367607	GQ367708	GQ367804	China: Yunnan, Luxi city, Zhetan village
	AGA				Eupristina koninsbergeri	R1875_01	1875_01		P	GQ367633	GQ367735	GQ367828	Malaysia: Sarawak, Pa'Lungan
	AGA				Eupristina sp.	R1594_01	1594_01		P	GQ367605	GQ367706	GQ367802	China: Yunnan, Lancang county
	AGA				Eupristina verticillata	R1663_03	1663_03		P	GQ367612	GQ367713	GQ367809	China: Yunnan, Mengzi county
	AGA				Nigeriella excavata	R1534_01	1534_01		P	GQ367601	GQ367702	GQ367798	South Africa: Mpumalanga, Blyde River Cyn
	AGA				Nigeriella fusciceps	R1765_05	1765_05		P	GQ367619	GQ367721	GQ367816	Burkina Faso: Koro falls, 15km Bobodioulasso
	AGA				Pegoscapus aguilari	R1529_01	1529_01		P	GQ367598	GQ367699	GQ367795	Costa Rica: San José, Pozo de Santana
	AGA				Pegoscapus bagataensis	R1682_01	1682_01		P	GQ367613	GQ367714	GQ367810	Colombia: Cundinamarca Bogota D.C.
	AGA				Pegoscapus sp.	R1956_01	1956_01		P	GQ367653	GQ367753	GQ367847	Costa Rica: San José Puriscal, San Raphael
	AGA				Platyscapa sp.	D1494	49085	M	S	JN623043	AY599273	–	India: Uttar Pradesh: New Delhi
	AGA				Pegoscapus tonduzi	R1530_01	1530_01		P	GQ367599	GQ367700	GQ367796	Costa Rica: Heredia, Santo Domingo
	AGA				Platyscapa bergi	R1820_01	1820_01		P	GQ367624	GQ367726	GQ367820	Madagascar: Circuit Plateau de Nimalo-Andringitra
	AGA				Platyscapa sp.	R1586_01	1586_01		P	GQ367603	GQ367704	GQ367800	China: Yunnan: Menglian county, Malong
	AGA				Platyscapa sp.	R1587_01	1587_01		P	GQ367604	GQ367705	GQ367801	China: Yunnan: Lancon
	AGA				Platyscapa sp.	R1620_05	1620_05		P	GQ367611	GQ367712	GQ367808	China: Yunnan: Yingjiang county, Mangbang Vill.
	AGA				Platyscapa sp.	R1624_01	1624_01		P	GQ367609	GQ367710	GQ367806	China: Yunnan: Longchuan
	AGA				Platyscapa sp.	R1629_01	1629_01		P	GQ367610	GQ367711	GQ367807	China: Yunnan: Menglian city
	AGA				Platyscapa quadraticeps	R1752_01	1752_01		P	GQ367616	GQ367717	GQ367813	China: Yunnan: Xishuangbanna Tropical BG
	AGA				Platyscapa sp.	R1330_01	1330_01		P	JN623044	JN623533	JN623864	India
	AGA				Pleistodontes froggatti	R1397_01	1397_01		P	GQ367589	GQ367691	GQ367788	Australia: Queensland, Milla Milla falls
	AGA				Pleistodontes greenwoodi	R1422_01	1422_01		P	GQ367595	GQ367696	GQ367792	Australia: Queensland, North of Cairns
	AGA				Pleistodontes imperialis	R1396_01	1396_01		P	GQ367588	GQ367690	GQ367787	Australia: Western Australia, Rottnest Island
	AGA				Pleistodontes nitens	R1416_02	1416_02		P	GQ367592	GQ367693	GQ367790	Australia: Queensland, Milla Milla falls
	AGA				Pleistodontes nr. blandus	R1252 01	1252 01		P	JN623045	JN623534	JN623865	Vanuatu Islands: Aneityum, Anelgowhat
	AGA				Pleistodontes nr. blandus	R1252 02	1252 02		P	GQ367581	GQ367682	GQ367779	Vanuatu Islands: Aneityum, Anelgowhat
	AGA				Pleistodontes nr. blandus	R1252_02b	1252_02b		P	GQ367581	GQ367682	JN623866	Vanuatu Islands: Aneityum, Anelgowhat
	AGA				Pleistodontes sp.	R1372_01	1372_01		P	GQ367586	GQ367688	GQ367785	Indonesia: Sulawesi, Bantimurum
	AGA				Pleistodontes rigisamos	R1410_01	1410_01		P	GQ367590	GQ367692	GQ367789	Australia: Queensland, Atherton Tableland
	AGA				Pleistodontes sp. 2	D2082	161225	M	S	JN623046	JN623535	JN623867	Australia: QLD: Main Range National Park
	AGA				Pleistodontes xanthocephalus	R1422_02	R1422_02		P	GQ367596	GQ367697	GQ367793	Australia: QLD, North of Cairns
	AGA				Waterstoniella sp. nr. errata	R1860_01	R1860_01		P	GQ367635	GQ367737	GQ367830	Malaysia: Sarawak: Bario
	AGA				Waterstoniella sp. nr. malayana	R1871_01	R1871_01		P	GQ367661	GQ367759	GQ367855	Malaysia: Sarawak: Bario
	AGA				Waterstoniella sp.	R1855_01	R1855_01		P	GQ367627	GQ367729	GQ367822	Malaysia: Sarawak: Pa'Lungan
	AGA				Waterstoniella sp.	R1876_01	R1876_01		P	GQ367634	GQ367736	GQ367829	Malaysia: Sarawak: Pa'Lungan
	AGA				Waterstoniella sp.	R1878_01	R1878_01		P	GQ367628	GQ367730	GQ367823	Malaysia: Sarawak: Pa'Lungan
	AGA				Waterstoniella sp.	R2066_01	R2066_01		P	GQ367632	GQ367734	GQ367827	Indonesia: Sulawesi: Leang Leang
AG4			Agaoninae Group 4
	AG4				Blastophaga sp.	R1757_02	1757_02		P	GQ367617	GQ367719	GQ367815	China: Yunnan, Xishuangbanna Tropical BG
	AG4				Wiebesia contubernalis	R1905_01	1905_01		P	GQ367638	GQ367740	GQ367833	Malaysia: Sarawak: Pa'Lungan
	AG4				Wiebesia sp.	R1904_01	1904_01		P	GQ367637	GQ367739	GQ367832	Malaysia: Sarawak: Pa'Ukat
AGB			Blastophaginae
	AGB				Blastophaga psenes	R1536_01	1536_01		P	GQ367602	GQ367703	GQ367799	France: Hérault, Sussargues
	AGB				Blastophaga quadrupes	R1879_01	1879_01		P	GQ367636	GQ367738	GQ367831	Malaysia: Sarawak, Bario
	AGB				Dolichoris beddomei	R0914_01	0914_01		P	GQ367574	GQ367676	GQ367773	India: Western Ghatts
	AGB				Dolichoris sp.	R1229_01	1229_01		P	GQ367575	GQ367677	GQ367774	New Caledonia: Le Mont-Dore, Vallée de la Thy
	AGB				Dolichoris sp.	R1232_01	1232_01		P	GQ367576	GQ367678	GQ367775	New Caledonia: Between Thio and Boulouparis
	AGB				Dolichoris sp.	R1237_01	1237_01		P	GQ367577	GQ367679	GQ367776	New Caledonia: Yaté. Above St Gabriel
	AGB				Dolichoris sp.	R1238_01	1238_01		P	GQ367578	GQ367680	GQ367777	New Caledonia: Yaté. Above St Gabriel
	AGB				Dolichoris sp.	R1276_01	1276_01		P	GQ367584	GQ367685	GQ367782	New Caledonia: Ponérihouen, Mt Aoupinié
	AGB				Dolichoris sp.	R1288_01	1288_01		P	GQ367585	GQ367686	GQ367783	New Caledonia: Dumbéa. Mt Dzumac
	AGB				Dolichoris sp. 9	R SU80 1239 01	1239_01		P	JN623056	JN623536	JN623868	New Caledonia: Yaté.
	AGB				Dolichoris sp. 1	R GW1225 1235 01	2132_01		P	JN623050	JN623537	JN623869	New Caledonia: Monts Dzumac
	AGB				Dolichoris sp. 10	R SU106 1248 01	1248_01		P	JN623047	JN623538	JN623870	Vanuatu Islands: Aneityum, Utche.
	AGB				Dolichoris sp. 11	R SU134 1265 01	1265_01		P	JN623048	JN623539	JN623871	New Caledonia: Baie de Lekiny
	AGB				Dolichoris sp. 12	R SU179 1283 01	1283_01		P	JN623049	JN623540	JN623872	New Caledonia: Boulouparis. Mt Do
	AGB				Dolichoris sp. 2	R GW1226 1236 01	2133_01		P	JN623051	JN623541	JN623873	New Caledonia: Monts Dzumac
	AGB				Dolichoris sp. 3	R SU165 1275 01	1275_01		P	JN623052	JN623542	JN623874	New Caledonia: Ponérihouen, Mt Aoupinié
	AGB				Dolichoris sp. 4	R SU71 1238 01	1238_01		P	GQ367578	GQ367680	GQ36777	New Caledonia: Yaté. Above St Gabriel
	AGB				Dolichoris sp. 5	R SU63	1233_01		P	JN623053	JN623543	JN623875	New Caledonia: Yaté. St Gabriel
	AGB				Dolichoris sp. 6	R SU16 1228 01	1228_01		P	JN623054	JN623544	JN623876	New Caledonia: Col d'Amieu
	AGB				Dolichoris sp. 7	R SU67 1234 01	1234_01		P	JN623055	JN623545	JN623877	New Caledonia: Yaté. St Gabriel
	AGB				Dolichoris sp. 8	R SU69 1236 01	1236_01		P	–	JN623546	JN623878	New Caledonia: Yaté. Above St Gabriel
	AGB				Valisia esquirolianae	R1619_01	1619_01		P	GQ367608	GQ367709	GQ367805	China: Yunnan: Yingjiang county, Mangbang Vill.
	AGB				Valisia javana hilli	R1745_01	1745_01		P	GQ367615	GQ367716	GQ367812	China: Guangzhou: South China Botanical Garden
	AGB				Valisia sp.	R1991_01	1991_01		P	GQ367658	GQ367756	GQ367852	Malaysia: Sarawak: Pa'Lungan
AGK			Kradibiinae:
	AGK				Ceratosolen appendiculatus	R1423_01	1423_01		P	GQ367597	GQ367698	GQ367794	Australia: QLD:, Kuranda
	AGK				Ceratosolen arabicus	R2191_01	2191_01		P	GQ367668	GQ367766	GQ367861	Gabon: Makokou, village
	AGK				Ceratosolen armipes	R2197_01	2197_01		P	GQ367671	GQ367769	GQ367864	Indonesia: Papua Barat, Nimba river
	AGK				Ceratosolen blommersi	R1821_01	1821_01		P	GQ367625	GQ367727	GQ367821	Madagascar: Road nr Andringitra
	AGK				Ceratosolen emarginatus	R1910_01	1910_01		P	GQ367639	GQ367741	GQ367834	China: Yunnan: Xishuangbanna Tropical BG
	AGK				Ceratosolen flabellatus	R1940_01	1940_01		P	GQ367650	GQ367751	GQ367844	Cameroun: 30 km W Yaoundé
	AGK				Ceratosolen galili	R1532_06	1532_06		P	GQ367600	GQ367701	GQ367797	South Africa: Mpumalanga, Kruger NP
	AGK				Ceratosolen megacephalus	R1929_01	1929_01		P	GQ367642	GQ367744	GQ367837	Cameroun: Road Bafang-Baha
	AGK				Ceratosolen sp.	R1683_01	1683_01		P	GQ367614	GQ367715	GQ367811	Taiwan: Northern Taiwan
	AGK				Ceratosolen sp.	R1986_01	1986_01		P	GQ367655	GQ367754	GQ367849	Malaysia: Sarawak: Bario, Gem's Lodge
	AGK				Ceratosolen sp.	R2195_01	2195_01		P	GQ367669	GQ367767	GQ367862	Indonesia: Papua Barat: Batanta Kalyakhut river
	AGK				Ceratosolen sp.	R2196_01	2196_01		P	GQ367670	GQ367768	GQ367863	Indonesia: Papua Barat: Batanta, Kali Selatan river
	AGK				Ceratosolen silvestrianus	R1810_02	1810_02		P	GQ367621	GQ367723	GQ367817	Burkina Faso: Kourouma
	AGK				Ceratosolen stupefactus	R1816_01	1816_01		P	GQ367623	GQ367725	GQ367819	Madagascar: Sahabé
	AGK				Ceratosolen sp. 1	R1328 01	1328 01		P	JN102905	JN102830	JN102684	Malaysia: Sabah: Mt Kinabalu
	AGK				Ceratosolen sp. nr bianchi	D1961	161322	M	P	JN623057	JN623547	JN623879	Fiji: Viti Levu, Vunindawa
	AGK				Kradibia commuta	R2048_01	2048_01		P	GQ367659	GQ367757	GQ367853	Indonesia: Sulawesi: Karaenta NP
	AGK				Kradibia gestroi afrum	R2186_01	2186_01		P	GQ367665	GQ367763	GQ367859	Gabon: Makokou, Mbeza
	AGK				Kradibia ghigii	R1420_02	1420_02		P	GQ367594	GQ367695	GQ367791	Australia: QLD: Port Douglas
	AGK				Kradibia sp.	R1247_01	1247_01		P	GQ367580	GQ367681	GQ367778	Vanuatu Islands: Aneityum, Anelgowhat
	AGK				Kradibia sp.	R1864_01	1864_01		P	GQ367629	GQ367731	GQ367824	Malaysia: Sarawak: Bario
	AGK				Kradibia sp.	R1920_01	1920_01		P	GQ367660	GQ367758	GQ367854	Vanuatu Islands: Esperitu Santo
	AGK				Kradibia sessilis	R1263_01	1263_01		P	GQ367583	GQ367684	GQ367781	New Caledonia: Maré, Tribu de Ceingeite
	AGK				Kradibia rutherforti	R1868_01	1868_01		P	GQ367640	GQ367742	GQ367835	Malaysia: Sarawak: Pa'Lungan
	AGK				Kradibia sp.	R2063_01	2063_01		P	GQ367631	GQ367733	GQ367826	Indonesia: Sulawesi: Samingui
AGT			Tetrapusinae:
	AGT				Tetrapus ecuadoranus	R2180_01	2180_01		P	GQ367663	GQ367761	GQ367857	Costa Rica: Fortuna nr Lodge Arenal
	AGT				Tetrapus sp.	R1953_01	1953_01		P	GQ367652	GQ367752	GQ367846	Costa Rica: Puntarenas Osa, Las Magos
	AGT				Tetrapus sp.	R2161_01	2161_01		P	GQ367662	GQ367760	GQ367856	Brazil: Sao Paulo: Serrana
	AGT				Tetrapus sp.	R2185_01	2185_01		P	GQ367664	GQ367762	GQ367858	Costa Rica
AP		Aphelinidae:
API			Aphelininae incertae sedis:
	API				Aphelininae new genus 1	D2749	172440	M	P	–	JN623569	JN623907	Nigeria: Osun: Ilie-Ife
	API				Aphelininae new genus 2	D1354	49073	M	S	JN623104	AY599364	JN623908	Mexico: Tamaulipas
	API				Aphelininae new genus 3	D2751	172442	M	P	–	JN623570	JN623909	Nigeria: Osun: Ilie-Ife
	API				Aphelininae new genus 4	D2752	172443	M	P	–	JN623571	JN623910	Republic of Congo: Pool Dept., Iboubikro
APA			Aphelininae:
				Aphelinini:
	APA				Aphelinus kurdjumovi	D0957	n/a		S	JN623061	AY599361	–	Republic of Georgia
	APA				Aphelinus asychis	D0961	75232		S	JN623060	AY599362	JN623882	France: Montpellier
	APA				Aphelinus sp.	D2705	282790		P	JN623062	JN623550	JN623883	USA: CA: Riverside Co.
				Aphytini:
	APAY				Aphytis holoxanthus	D2938	75157		S	–	AY635348 // AY640374	–	USA: FL: Dade Co.
	APAY				Aphytis lingnanensis	D2939	75241		S	JN623067	AY635333 // AY640359	–	B. Luck, UCR (culture from South China)
	APAY				Aphytis melinus (a)	D0326	75223		S	–	AY635343 // AY640369	–	B. Luck, UCR (culture from Valencia, Spain)
	APAY				Aphytis melinus (b)	KD035	278472		S	–	JN623553	–	B. Luck, UCR (culture from Guangdong, China)
	APAY				Aphytis melinus (c)	n/a	n/a		S	–	JN623554	–	B. Luck, UCR (culture from Fuhti, China)
	APAY				Centrodora sp. 1	D0823	49022	M	S	JN623068	AY599365	JN623884	USA: GA: Gordon Co.
	APAY				Centrodora sp. 2	D0825	49024	M	S	JN623069	AY599366	JN623885	USA: CA: Marin Co.
	APAY				Centrodora sp. 3	D1034	49045	M	S	–	AY599367	–	USA: CA: Riverside Co.
	APAY				Centrodora sp. 4	D2293	161404	M	S	JN623070	JN623555	JN623886	French Polynesia: Society Islands
	APAY				Centrodora sp. 5	D2339	278334		S	JN623071	JN623556	JN623887	USA CA: Alameda Co.
	APAY				Centrodora sp. 6	D2700	51009		P	JN623072	JN623557	JN623888	Australia: QLD: Mareeba
	APAY				Marietta carnesi	D2936	13129		S	–	AY635302 // AY640328	–	South Korea: Wando
	APAY				Marietta leopardina	D2935	13157		S	–	AY635299 // AY640325	–	South Africa: Mpumalanga
	APAY				Marietta sp.	D0593	49005	M	S	JN623073	AY599363	JN623891	USA: CA: San Bernardino Co.
				Eutrichosomellini:
	APA				Eutrichosomella sp.	KD434	n/a		N/A	JN623065	AY635293 // AY640319	–	Australia: QLD: Mt. Isa
	APA				Samariola sp.	D2748	172439	M	P	JN623066	JN623552	JN623892	Nigeria: Osun: Ilie-Ife
APZ			Azotinae:
	APZ				Ablerus clisiocampae	D0401	48962		S	JN623105	AY599322	–	USA: MD: Anne Arundel Co.
	APZ				Ablerus sp. 1	D0404	48965		S	JN623108	AY599323	JN623912	USA: CA: Riverside Co.
	APZ				Ablerus sp. 2	D0833	49029		S	JN623109	AY599324	JN623913	Ecuador: Orellana Province
	APZ				Ablerus sp. 3	D0834	49030		S	JN623110	AY599325	JN623914	Ecuador: Orellana Province
	APZ				Ablerus sp. 4	D0838	49031		S	JN623111	AY599326	–	Honduras: Olancho
	APZ				Ablerus sp. 5	D0841	49093		S	JN623112	AY599327	–	Ecuador: Orellana Province
	APZ				Ablerus sp. 6	D1022	49032		S	JN623113	AY599328	JN623915	Australia: NT: Georges Creek
	APZ				Ablerus sp. 7	D0507	48966		S	JN623114	AY599329	JN623916	Ecuador: Orellana Province
	APZ				Ablerus sp. 8	D0403	48964		S	JN623115	AY599330	JN623917	Bermuda: Southampton Parish
	APZ				Ablerus sp. 9	D0816	49017		S	JN623116	AY599331	JN623918	Australia: NT: Simpsons Gap
	APZ				Ablerus sp. 10	D0827	49026		S	JN623106	AY599332	JN623911	South Africa: Western Cape Province
	APZ				Ablerus sp. 11	D1061	49065		S	JN623107	AY599333	–	Australia: WA: Margaret River
APC			Coccophaginae:
				Coccophagini:
	APC				Coccophagus rusti	D1056	48983	M	S	JN623081	AY599377	JN623898	USA: CA: Riverside Co.
	APC				Coccophagus scutellaris	D1601	161260	M	S	JN623082	JN623562	–	USA: CA: Riverside Co.
	APC				Coccophagus sp. 1	D0560	48978	M	S	JN623083	AY599374	JN623899	Bermuda: Southampton Parish
	APC				Coccophagus sp. 2	D0577	48993	M	S	JN623084	AY599375	–	Iran: Tehran
	APC				Coccophagus sp. 3	D1036	49047	M	S	JN623085	AY599376	–	Australia: QLD: Brisbane
				Physcini:
	APC				Coccobius fulvus	D1900	161308	M	S	GQ410673	JN623558	JN623893	USA: FL: Indian River Co.
	APC				Coccobius sp. 1	D1060	49035	M	S		AY599370	–	Honduras: Francisco Morazán
	APC				Coccobius sp. 2	D1063	49035		n/a	JN623074	AY599371	–	Honduras: Francisco Morazán
	APC				Coccobius sp. 3	D1387	49077		S	JN623075	AY599372	–	Australia: SA: Kangaroo Island
	APC				Coccobius sp. 4	D1492	49083	M	S	JN623076	AY599373	–	USA: NE: Gage Co.
	APC				Coccobius sp. 5	D2702	282826		P	JN623077	JN623559	JN623894	Australia: NT: Simpsons Gap
	APC				Coccobius sp. 6	D2703	282794		P	JN623078	JN623560	JN623895	USA: CA: Riverside Co.
	APC				Coccobius sp. 7	D2706	282795		P	JN623079	JN623561	JN623896	USA: CA: Riverside Co.
				Pteroptricini:
	APC				Coccophagoides fuscipennis	D0571	48987	M	S	JN623080	AY599378	JN623897	USA: TX: Travis Co.
	APC				Dirphys sp.	D2672	116952		P	JN623086	JN623563	JN623900	Ecuador: Orellana Province
	APC				Encarsia nr. azimi	D0463	CSIRO-259_P17		S	–	AF254229 // AY599398	–	Australia: QLD: Ayr
	APC				Encarsia bimaculata	D0152	161232	M	S	JN623087	AF254218 // AY599395	–	R. Nguyen, University of Florida (Sudan culture)
	APC				Encarsia cibcensis	D0461	CSIRO-210_P4	M	S	–	AF254227 // AY599404	–	Cook Islands: Raratonga
	APC				Encarsia nr. citri	D0456	UCRC	M	S	–	AF254213 // AY599397	–	Australia: QLD: Munduberra
	APC				Encarsia citrina	D0272	UCRC	M	S	–	AF254236 // AY599403	–	USA: CA: Riverside Co.
	APC				Encarsia formosa	D0302	UCRC		S	–	AF223377 // AY599387	–	USA: MD: Prince George’s Co.
	APC				Encarsia guadeloupae	D0449	UCRC	M	S	–	AF254193 // AY599383	–	Nauru
	APC				Encarsia haitiensis	D0450	UCRC		S	–	AF254194 // AY599385	–	Australia: QLD: Cairns
	APC				Encarsia hispida	D0153	161377	M	S	JN623088	AF223370 // AY599384	–	USA: CA: San Diego Co.
	APC				Encarsia inaron	D0465	UCRC		S	–	AF254231 // AY599399	–	New Zealand (culture)
	APC				Encarsia nr. inaron	D0589	49001	M	S	JN623092	AY599380	–	USA: CA: Riverside Co.
	APC				Encarsia lutea	D0235	UCRC		S	JN623089	AF254238 // AY599389	–	Cyprus (M93064)
	APC				Encarsia luteola	D0243	UCRC		S	–	AF223369 // AY599388	–	USA: CA: Imperial Co.
	APC				Encarsia meritoria	D0242	UCRC		S	JN623090	AF223367 // AY599386	–	USA: CA: Imperial Co.
	APC				Encarsia nigricephala	D0471	UCRC		S	–	AF254246 // AY599392	–	French Polynesia: Tahiti: Punaalu
	APC				Encarsia oakeyensis	D0459	CSIRO		S	–	AF254222 // AY599394	–	Australia: QLD: Oakey
	APC				Encarsia noyesi	D0133	49092	M	S	JN623091	AY599381	–	USA: CA: T. Bellows, UCR, (culture)
	APC				Encarsia pergandiella (a)	D0145	161337	M	S	–	AF254224 // AY599401	–	Brazil (M94055)
	APC				Encarsia pergandiella (b)	D0221	161332	M	S	JN623094	AF254223 // AY599402	–	USA: CA: San Diego Co.
	APC				Encarsia nr. perniciosi	D0132	161345	M	S	–	AF254235 // AY599390	–	B. Luck, UCR, (culture)
	APC				Encarsia perplexa	D0296	UCRC		S	JN623095	AF254243 // AY599391	–	Guatemala: Coatepeque
	APC				Encarsia protransvena	D0136	161392	M	S	–	AF254208 // AY599396	–	USA: CA: Orange Co.
	APC				Encarsia quercicola	D0140	UCRC	M	S	JN623096	AF254242 // AY599382	JN623902	USA: CA: San Bernardino Co.
	APC				Encarsia smithi	D0299	UCRC	M	S	JN623097	AF254233 // AY599400	–	Hawaii: Makakilo: Oahu Island
	APC				Encarsia sophia	D0218	161357	M	S	JN623098	AF254199 // AY599393	–	Ethiopia
	APC				Encarsia nr. strenua	D0974	161371	M	S	JN623093	AY599379	JN623901	USA: TX: Rio Grande Valley
	APC				Pteroptrix sp.	D2704	282793		P	JN623099	JN623564	JN623903	USA: CA: Riverside Co.
	APC				Pteroptrix sp.	D2750	172441	M	P	–	JN623565	JN623904	Nigeria: Osun: Ile-Ife Obafemi Awololo Univ.
	APC				Pteroptrix sp.	D2819	252125	M	P	JN623100	JN623566	JN623905	Nigeria: Osun: Ile-Ife Obafemi Awololo Univ.
			Eretmocerinae:
	APE				Eretmocerus eremicus	D0808	49010	M	S	JN623063	AY599369	JN623889	M. Hunter, University of Arizona, (culture)
	APE				Eretmocerus mundus	GenBank	n/a		n/a	–	AF273667 // AF273665	–	Australia
	APE				Eretmocerus queenslandensis	GenBank	n/a		n/a	–	AF273668 // AF273664	–	Australia
	APE				Eretmocerus sp.1	D2934	13006		S	–	AY635294 // AY640320	–	USA: CA: Riverside Co.
	APE				Eretmocerus sp. 2	D2199	175279	M	S	JN623064	JN623551	JN623890	Chile: Araucanía
APR			Euryischinae:
	APR				Euryischia sp.	D0650	49009	M	S	JN623101	AY599368	–	Australia: NT: west of Alice Springs
	APR				Euryischomyia sp.	D1806	161278	M	S	JN623102	JN623567	JN623906	Australia: QLD: Lake Moondara
CH		Chalcididae:
CHC			Chalcidinae:
CHCB				Brachymeriini:
	CHCB				Brachymeria sp. 1	D1802	175265	M	P	JN623124	JN623576	JN623922	Argentina: Chaco Province
	CHCB				Brachymeria sp. 2	D1831	175259	M	P	–	JN623577	JN623923	Australia: QLD: Mt. Isa
	CHCB				Brachymeria sp. 3	D1837	175263	M	P	JN623125	JN623578	JN623924	India: Uttar Pradesh: Aligarh
	CHCB				Brachymeria sp. 4	D1893	175330	M	P	JN623126	JN623579	JN623925	India: Karnataka: west of Mudigere
	CHCB				Brachymeria sp. 5	D1886	175329	M	P	JN623127	JN623580	JN623926	Australia: NT: west of Alice Springs
	CHCB				Brachymeria sp. 6	D2689	278282	M	P	–	JN623581	JN623927	Uganda: Kibale National Park
CHCC				Chalcidini:
	CHCC				Chalcis flebilis	D2272	161400	M	P	JN623128	JN623582	JN623928	USA: NJ: Ocean Co.
	CHCC				Chalcis sispes	D2302	1747788	M	P	JN623129	JN623583	JN623929	Russia: Moskow Region: Bogorodsk
	CHCC				Conura debilis group (a)	D1778	175344	M	P	JN623130	JN623584	JN623930	Argentina: Salta Province
	CHCC				Conura debilis group (b)	D1779	175346	M	P	JN623131	JN623585	JN623931	Argentina: Salta Province
	CHCC				Conura delumbis	D1470	161228	M	P	JN623132	AY599275	JN623932	USA: CA: Los Angeles Co.
	CHCC				Conura sp. 1	D2527	161597	M	P	JN623133	JN623586	JN623933	Argentina: Catamarca Province
	CHCC				Conura sp. 2	D2528	49117		P	JN623134	JN623587	JN623934	Argentina: Salta Province
	CHCC				Conura sp. 3	D2529	161596	M	P	JN623135	JN623588	JN623935	Argentina: Misiones Province
	CHCC				Conura sp. 4	D2530	161594	M	P	JN623136	JN623589	JN623936	Argentina: Misiones Province
CHCR				Cratocentrini:
	CHCR				Acanthochalcis nigricans	D2317	174752	M	S	GQ410679	JN623592	JN623939	USA: CA: Riverside Co.
	CHCR				Cratocentrus pruinosus	D1776	175341	M	P	JN623139	JN623593	–	Madagascar: Antsiranana Pr.: Diego Suarez
	CHCR				Trigonura californica	D2687	174751	M	P	JN623140	JN623594	JN623940	USA: CA: Riverside Co.
CHCP				Phasgonophorini:
	CHCP				Parastypiura pulchripennis	D2285	175181	M	P	JN623137	JN623590	JN623937	Guyana: Berbice Province
	CHCP				Stypiura sp.	D2688	174750	M	P	JN623138	JN623591	JN623938	Brazil: Amazonas
CHD			Dirhininae:
	CHD				Dirhinus sp. 1	D1526	161294	M	P	JN623141	JN623595	–	USA: NM: Hildago Co.
	CHD				Dirhinus sp. 2	D1775	175338	M	P	JN623142	JN623596	JN623941	Australia: QLD: Mt. Isa
	CHD				Dirhinus sp. 3	D1827	175339	M	P	JN623143	JN623597	JN623942	Australia: QLD: Mt. Isa
	CHD				Dirhinus sp. 4	D2523	161503	M	P	JN623144	JN623598	JN623943	Argentina: Misiones Province
	CHD				Dirhinus sp. 5	D2690	278281		P	JN623145	JN623599	JN623944	Nigeria: Ondo State: Idanre Hills
CHE			Epitraninae:
	CHE				Epitranus sp. 1	D1774	175244	M	P	JN623146	JN623600	JN623945	Australia: NT: west of Alice Springs
	CHE				Epitranus sp. 2	D1824	175278	M	P	JN623147	JN623601	JN623946	Australia: QLD: Kingfisher Park
	CHE				Epitranus sp. 3	D2685	174748		P	JN623148	JN623602	JN623947	Kenya: Kakamega District
CHH			Haltichellinae:
CHHA				Haltichellini:
	CHHA				Antrocephalus sp. 1	D1838	175369	M	P	JN623149	JN623603	JN623948	India: Uttar Pradesh: Aligarh
	CHHA				Antrocephalus sp. 2	D1874	175270	M	P	JN623150	JN623604	JN623949	Australia: NT: Alice Springs
	CHHA				Antrocephalus sp. 3	D1883	175257	M	P	JN623151	JN623605	JN623950	Australia: QLD
	CHHA				Antrocephalus sp. 4	D1891	175365	M	P	JN623152	JN623606	JN623951	India: Karnataka: west of Mudigere
	CHHA				Antrocephalus sp. 5	D1892	175364	M	P	–	JN623607	JN623952	Ineia: Karnataka: Belur
	CHHA				Aspirrhina sp.	D1780	175267	M	P	JN623153	JN623608	JN623953	Argentina: Formosa Province
	CHHA				Haltichella sp.	D1781	175355	M	P	JN623154	JN623609	JN623954	Argentina: Misiones Province
	CHHA				Hockeria sp.	D1796	175370	M	P	JN623155	JN623610	JN623955	Madagascar: Antsiranana Province: Diego Suarez
	CHHA				Kriechbaumerella sp.	D1885	175367	M	P	JN623156	JN623611	JN623956	India: Karnataka: Bangalore
CHHY				Hybothoracini:
	CHHY				Irichohalticella sp.	D1882	152380		P	JN623157	JN623612	JN623957	Australia: QLD: Station Creek
	CHHY				Notaspidium sp.	D2525	161600		P	JN623158	JN623613	JN623958	Argentina: Santiago del Estero Province
	CHHY				Schwarzella arizonensis	D2548	161593	M	P	JN623159	JN623614	–	USA: CA: Riverside Co.
CHS			Smicromorphinae:
	CHS				Smicromorpha sp.	D2651	ROME		P	JN623160	JN623615	JN623959	Vietnam: Thua Thien-Hue Province
EN		Encyrtidae:
ENE			Encyrtinae:
	ENE				Acerophagus sp.	D0585	48997	M	S	JN623190	AY599309	JN623974	USA: CA: Riverside Co.
	ENE				Cheiloneurus fulvescens	D1356	49075	M	S	JN623191	AY599308	–	Kyrgyzstan: Talas
	ENE				Comperiella bifasciata	D0599	49007	M	S	JN623192	AY599317	–	USA: CA: Riverside Co.
	ENE				Copidosoma floridanum	D0562	48980	M	S	JN623193	AY599319	–	Bermuda: Southampton Parish
	ENE				Copidosoma truncatellum	D0575	48991	M	S	JN623194	AY599320	–	USA: MT: Gallatin Co.
	ENE				Metaphycus sp.	D0587	48999	M	S	JN623195	AY599310	JN623975	USA: CA: Riverside Co.
	ENE				Plagiomerus nr. diaspidis	D0569	48985	M	S	JN623197	AY599316	–	USA: CA: San Bernardino Co.
	ENE				Neocladia sp.	D2439	268	M	P	JN623196	JN623627	JN623976	South Africa: Mpumalanga
	ENE				Trechnites sp.	D0573	48989	M	S	JN623198	AY599318	–	USA: MT: Gallatin Co.
ENT			Tetracneminae:
	ENT				Anagyrus nr. pseudococci	D0581	48995	M	S	–	AY599315	–	USA: CA: Riverside Co.
	ENT				Anagyrus sp.	D1030	49038	M	S	JN623199	AY599314	JN623977	Kenya: Kakamega District
	ENT				Leptomastidea sp.	D1029	49037	M	S	JN623200	AY599313	JN623978	Kenya: Kakamega District
	ENT				Neodusmetia sangwani	D0558	48976	M	S	JN623201	AY599312	–	Bermuda: Southampton Parish
	ENT				Savzdargia sp.	D2657	169658	M	S	JN623203	JN623628	JN623979	Japan: Honshu
EU		Eucharitidae:
EUE			Eucharitinae:
	EUE				Ancylotropus cariniscutis	D0407	91771	M	P	JN623228	AY552239	JN624005	Malaysia: Selangor
	EUE				Ancylotropus montanus	D2747	1428		P	JN623229	JN623653	JN624006	Thailand: Phitsanulok
	EUE				Colocharis napoana (a)	D0378	n/a		n/a	JN623230	AY671836	–	Ecuador: Orellana Province
	EUE				Eucharis adscendens	D0486	175083		P	–	AY672979	–	Austria
	EUE				Eucharis albipennis	D0729	91257	M	P	JN623231	AY552229	JN624007	Israel: Sde Boqer
	EUE				Eucharis nr adscendens	D0337	92166	M	P	–	AY672978	–	Kyrgyzstan: Osh Karakuldzha
	EUE				Eucharis sp.	D1843	175167	M	S	JN623232	JN623654	–	Tunisa: Tunis
	EUE				Eucharissa natalica	D0485	91755		P	–	AY672989	–	South Africa: Cape Province
	EUE				Galearia bruchi	D2522	161480	M	P	JN623233	JN623655	JN624008	Argentina: Santiago del Estero Province
	EUE				Kapala floridana	D0432	92111	M	S	JN623234	AY671849	–	USA: FL: Marion Co.
	EUE				Lophyrocera pretendens	D0634	91397	M	P	AY552304	AY552227	JN624009	Columbia: Caquetá
	EUE				Lophyrocera variabilis	D2325	175084	M	S	JN623235	GQ331913	GQ331913	Argentina: Tucumán Province
	EUE				Neolosbanus palgravei	D0406	91412	M	P	JN623236	AY552213	JN624010	Malaysia: Selangor
	EUE				Neolosbanus purpureoventris	D0414	91470	M	S	JN623237	AY552214	JN624011	Malaysia: Selangor
	EUE				Neostilbula ranomafanae	D1446a	184096	M	P	JN623238	JN623656	JN624012	Madagascar: Fianarantsoa Province
	EUE				Obeza sp.	D2493	18047	M	P	JN623239	JN624259	JN624259	Argentina: Misiones Province
	EUE				Pseudochalcura prolata	D2494	10723	M	P	–	GQ331918	GQ331918	Argentina: Santiago del Estero Province
	EUE				Pseudometagea bakeri	D0322	91252	M	S	JN623240	AY672971	JN624013	Canada: SK: Beaver Creek Cons. Area
	EUE				Pseudometagea montana	D0321	91473		P	JN623241	AY552216	–	Canada: ON: Marie Pte de Chenes Pk
	EUE				Pseudometagea schwarzii	D0274b	91457	M	S	JN623242	AY552215	–	USA: MO: St. Clair Co.
	EUE				Psilocharis afra	D0156	91410	M	S	JN623243	AY552210	JN624014	South Africa: KwaZulu-Natal Province
	EUE				Psilocharis afra	D2273	184095	M	S	JN623244	JN623657	JN624015	South Africa: Mpumulanga Province
	EUE				Pilocharis pacifica	D1259	91474		P	JN623245	JN623658	JN624016	Fiji: Ba Province
	EUE				Psilocharis theocles	D0170b	91237	M	S	JN623246	AY552209	–	Australia: NSW
	EUE				Saccharissa alcocki	D2032	161230	M	P	JN623247	JN623659	JN624017	Thailand: Trang Province
	EUE				Saccharissa vicina	D1592	n/a		P	JN623248	JN623660	–	Thailand
	EUE				Schizaspidia aenea	D0655	91764		P	JN623249	AY552240	JN624018	Australia: QLD: Kingfisher Park
	EUE				Substilbula pallidiclava	D0965	91416	M	P	AY552297	AY552220	AY552220	Aust: QLD: Brisbane
EUG			Gollumiellinae:
	EUG				Anorasema pallidipes	D0408	n/a	M	P	JN623250	AY552189	JN624019	Malaysia: Selangor
	EUG				Gollumiella antennata	D0351a	91199	M	S	JN623251	AY552190	–	Sri Lanka
	EUG				Gollumiella longipetiolata	D0405c	91183	M	S	JN623252	AY552191	JN624020	Malaysia: Selangor
EUO			Oraseminae:
	EUO				Indosema indica	D2212	161364	M	P	JN623253	JN623661	JN624021	India: Uttar Pradesh
	EUO				Orasema communis	D0951	91472	M	P	JN623254	AY552196	JN624022	Madagascar: Province d’Antsiranana
	EUO				Orasema delicatula	D0632	91402		P	JN623255	AY552202	JN624023	Colombia: Amazonas
	EUO				Orasema glabra	D0183	n/a		S	JN623256	AY672948	JN624024	South Africa: KwaZulu-Natal Province
	EUO				Orasema simplex	D2256	769		P	JN623258	JN623663	JN624026	Argentina: Corrientes Province
	EUO				Orasema simulatrix	D0422	91445	M	S	JN623259	AY552206	JN624027	USA: AZ: Pima Co.
	EUO				Orasema sp. 1	D1263	175177	M	P	–	JN623664	JN624028	Vietnam: Thua Thien-Hue Province
	EUO				Orasema nr coloradensis	D0433	91429	M	P	JN623257	JN623662	JN624025	USA: IN: Lake Co.
	EUO				Orasema sp. 3	D0908	92148	M	P	JN623260	AY672967	JN624029	Yemen: Al Mahwit Governorate: Ar Rujum
	EUO				Orasema synempora	D1803	49124	M	P	JN623261	JN623665	JN624030	Australia: QLD: Station Creek
	EUO				Orasema texana	D0123	n/a		P	JN623262	AY552205	JN624031	USA: AZ
	EUO				Orasemorpha eribotes	D0162	91284	M	S	JN623263	AY552199	JN624032	Australai: SA: Kangaroo Island
	EUO				Orasemorpha tridentata (a)	D0182c3	92151	M	P	JN623264	AY672946	JN624033	Australia: NSW: Shoalhaven River
	EUO				Orasemorpha tridentata (b)	D0165	91448	M	P	JN623265	AY552200	–	Australia: QLD: Mt. Glorious
	EUO				Orasemorpha didentata	D0279	91286	M	S	–	AY672947	–	Australia: ACT: Canberra, Black Mtn.
	EUO				Timioderus peridentatus	D0116	91288	M	S	JN623266	AY552195	JN624034	South Africa: Western Cape Province
	EUO				Timioderus refringens	D0185	92153	M	P	–	AY672945	–	South Africa: KwaZulu-Natal Province
EL		Eulophidae:
ELI			Eulophidae incertae sedis:
	ELI				Trisecodes agromyzae	D2244	161204	M	P	JN623171	HM364964 // HM365025	HM365025	Honduras: Olancho: El Boquerón Nat. Mon.
ELE			Entedoninae:
	ELE				Chrysocharis sp.	D2157	161035	M	P	JN623165	HM364911 // HM364981	HM364981	Italy: Roma Province, Lazio
	ELE				Closterocerus trifasciatus	D1932	161090	M	P	JN623166	HM364918 // HM364988	HM364988	Germany: Stuttgart
	ELE				Dasyomphale chilensis	D2189	161067	M	S	JN623167	HM364938 // HM365008	HM365008	Chile: Valparaíso: La Campana National Park
	ELE				Entedon zanara	D1936	161046	M	S	JN623168	JN623621	JN623964	Germany:Baden-Württemberg: Stuttgart
	ELE				Entedononecremnus krauteri	D0042	175196		S	–	AY599262	JN623965	USA: CA: Orange Co. (colony)
	ELE				Euderomphale sp.	D2557	161523	M	P	JN623169	HM364961 // HM365022	HM365022	CA: San Diego CA
	ELE				Neopomphale sp.	D2192	161381	M	P	JN623170	HM364941 // HM365011	HM365011	Chile: Valparaíso: La Campana Nationalo Park
ELN			Entiinae:
	ELN				Acrias sp.	D2044	49118		S	JN623173	JN623622	JN623966	Thailand: Trang Province
	ELN				Astichus mirissimus	D0695	92142	M	S	JN623174	AY599261 // HM364971	HM364971	Australia: QLD: Mount Bluffkin
	ELN				Astichus sp.	D0693	92141	M	S	JN623175	AY599260 // HM364970	HM364970	Australia: QLD: MacDonnell National Park
	ELN				Bellerus sp.	D2028	161251	M	S	JN623176	HM364949 // HM365014	HM365014	Chile: Araucanía: Nahuelbuta National Park
	ELN				Euderus sp.	D0703	174911		S	JN623177	AY599259 // HM364969	–	Australia: NSW: Monga State Forest
	ELN				Hubbardiella sp.	D0806	174912		P	JN623178	AY599258 // HM364973	HM364973	Honduras: Olancho
ELU			Eulophinae:
	ELU				Cirrospilus coachellae	D1647	292873	M	S	GQ410672	AY599268	JN623968	USA: CA: Riverside Co.
	ELU				Elachertus sp.	D1580	161043	M	S	JN623181	HM364954 // HM365018	HM365018	Italy: Lazio Province
	ELU				Elachertus sp.	D2049	161036	M	S	JN623186	JN623625	JN623972	Thailand: Trang Province
	ELU				Elasmus polistis	D0137	49014	M	S	JN623182	AY599264	JN623969	USA: CA: Riverside Co.
	ELU				Eulophus sp.	D1619	n/a		n/a	JN623183	JN623623	JN623970	Russia: Primorski Kray: Ussuriysk District
	ELU				Euplectrus sp.	D2168	161110	M	P	JN623184	HM364953 // HM365017	HM365017	Italy: Campania, Caserta Province
	ELU				Perthioloa mazaneci	D2826	252365	M	P	JN623185	JN623624	JN623971	Australia: WA: Shannon NP
	ELU				Pnigalio sp.	D1497	49088	M	S	JN623187	AY599279 // HM364965	HM364965	USA: CA: Los Angeles Co.
	ELU				Trichospilus sp.	D2108	252366	M	P	JN623188	JN623626	JN623973	RUSSIA: Primorskiy Krai: Gornotayozhnoye
	ELU				Zagrammosoma americanum	D0111	49013	M	S	JN623189	AY599263 // HM364968	HM364968	USA: CA: Los Angeles Co.
ELO			Opheleminae
	ELO				Ophelimus maskelli	D1559	161366		S	JN623172	HM364944 // HM365012	HM365012	Italy: Roma Province, Lazio
ELT			Tetrastichinae:
	ELT				Aprostocetus sp.	D0098	49012	M	S	JN623179	AY599265 // HM364966	HM364966	USA: CA: Riverside Co.
	ELT				Crataepus marbis	D2646	175179	M	P	–	AY599262 // HM365021	JN623967	France: L'Escandorges
	ELT				Hadrotrichodes waukheon	D2585	161071	M	P	JN623180	HM364959 // HM365020	HM365020	USA: CA: Tulare Co.
EP		Eupelmidae:
EPC			Calosotinae:
	EPC				Archaeopelma tropeotergum	D2753	782	M	P	–	JN623630	JN623980	USA: TX: Cameron Co.
	EPC				Balcha sp.	D1790	CNCI		P	JN623204	JN623631	JN623981	USA: MD: Montgomery Co.
	EPC				Calosota sp.	D2069	161222	M	P	JN623205	JN623632	JN623982	Thailand: Trang Province
	EPC				Eusandalum sp. 1	D1521	161276	M	P	JN623206	JN623633	JN623983	Australia: QLD: Great Sandy National Park
	EPC				Eusandalum sp. 2	D2665	278337	M	P	JN623207	JN623634	JN623984	Australia: WA: 10km W Cobra Station
	EPC				Eusandalum sp. 3	D2666	278338	M	P	JN623208	JN623635	JN623985	United Arab Emirates: Sharjah Desert Park
	EPC				Licrooides umbilicatus	D1968	161277	M	P	JN623209	JN623636	JN623986	Mexico: Quintana Roo
EPE			Eupelminae:
	EPE				Anastatus sp.	D2271	221	M	P	JN623210	JN623637	JN623987	USA: CA: Riverside
	EPE				Arachnophaga eucnemia	D1991	161108	M	P	JN623211	JN623638	JN623988	USA: CA: Los Angeles Co.
	EPE				Brasema sp.	D1351	49072	M	S	JN623212	AY599306	JN623989	USA: CA: Riverside Co.
	EPE				Eupelmus sp.	D2440	201	M	P	JN623213	JN623639	JN623990	South Africa: Mpumalanga
	EPE				Eupelmus falcatus	R1317 17	1317_17		P	JN623214	JN623640	JN623991	France: Sussargues
	EPE				Eupelmus sp.	D1358	49076	M	S	JN623215	AY599307	JN623992	USA: CA: Riverside Co.
	EPE				Mesocomys vuiletti	D2320	161229		P	JN623216	JN623641	JN623993	India: Uttar Pradesh
	EPE				Paranastatus nigriscutellatus	D2322	200	M	P	JN623217	JN623642	JN623994	Fiji: Levu Isands
	EPE				Phlebopenes sp.	D2225	161032	M	P	JN623218	JN623643	JN623995	Honduras: Olancho
	EPE				Reikosiella sp.	D1960	199	M	P	JN623219	JN623644	JN623996	USA: CA: Los Angeles Co.
	EPE				Tineobius sp.	D1962	161328	M	P	JN623220	JN623645	JN623997	Fiji: Vunia Rawa
	EPE				Uropelma formosum	D2323	198	M	P	JN623221	JN623646	JN623998	Dominican Republic
	EPE				Xenanastatus sp.	D2074	161221	M	P	JN623222	JN623647	JN623999	Thailand: Trang Province
	EPE				Zaischnopsis sp.	D2319	161354	M	P	JN623223	JN623648	JN624000	Argentina: Missiones Province
EPN			Neanastatinae:
	EPN				Metapelma sp. 1	D2185	161223	M	P	JN623224	JN623649	JN624001	Chile: Valparaíso: La Campana National Park
	EPN				Metapelma sp. 1	D2526	161223	M	P	JN623224	JN623649	JN624001	Chile: Valparaíso: La Campana National Park
	EPN				Metapelma sp. 2	D2667	278335	M	P	JN623225	JN623650	JN624002	Thailand:Chaiyaphum Province
	EPN				Neanastatus sp. 1	D2300	197	M	P	JN623226	JN623651	JN624003	India: Karnataka
	EPN				Neanastatus sp. 2	D2301	196	M	P	JN623227	JN623652	JN624004	India: Karnataka
EY		Eurytomidae:
EYE			Eurytominae:
	EYE				Aiolomorphus rhopaloides	D1634	161275	M	S	JN623268	JN623667	JN624035	China: Hunan
	EYE				Axanthosoma nr nigrum	D1635	n/a		P	JN623269	JN623668	–	Australia: QLD: Brisbane Forest Park
	EYE				Buresium naso	D2223	161034		S	JN623270	JN623669	JN624036	India: Uttar Pradesh: New Delhi
	EYE				Eurytoma sp. 1 (a)	D1343	49067	M	S	JN623272	AY599300	–	Argentina: Salta Province
	EYE				Eurytoma sp. 1 (b)	D1344	n/a		P	JN623273	AY599301	–	Argentina: Salta Province
	EYE				Eurytoma gigantea	D1646	image	M	P	GQ410671	JN623670	JN624037	USA: MD: Wicomico Co.
	EYE				Eurytoma rhois	D1640	161341		S	JN623271	JN623671	–	USA: VA: Anne Arundel Co.
	EYE				Eurytoma squamosa	D1645	161333		S	JN623274	JN623672	–	USA: AZ: Coconino Co.
	EYE				Ficomila sp.	R1987 02	1987_02		P	GQ367656	GQ367755	GQ367850	Malaysia: Sarawak: Pa'Lungan
	EYE				Masneroma angulifera	D1637	n/a		P	JN623275	JN623673	–	USA: WV: Hardy Co.
	EYE				Sycophila sp.	D1643	161268		S	JN623276	JN623674	–	USA: FL: Dade Co.
	EYE				Sycophila texana	D1636	161266		S	JN623277	JN623675	–	USA: NM: Hidalgo Co.
	EYE				Systole coriandri	D1638	161258		S	JN623278	JN623676	–	USA: MO: St. Louis Co.
	EYE				Tetramesa sp. 1	D1502	161384	M	S	JN623279	AY599281	–	USA: MD: Wicomico Co.
	EYE				Tetramesa sp. 2	D1642	161286	M	S	JN623280	JN623677	–	USA: MD: Prince Georges Co.
EYH			Heimbrinae:
	EYH				Heimbra opaca	D1440	161282	M	P	JN623281	JN623678	JN624038	USA: CA: Riverside Co.
EYR			Rileyinae:
	EYR				Austrophotismus daicles	D1633	161285	M	P	JN623282	JN623679	–	Australia: QLD: Brisbane Forest Park
	EYR				Rileya grisselli	D2027	161309	M	P	JN623284	JN623681	JN624039	Chile: Araucanía: Nahuelbuta National Park
	EYR				Rileya longiterga	D1639	161335		S	JN623285	JN623682	JN624040	Costa Rica: Heredia Province: La Selva B.St.
	EYR				Rileya atopogaster	D1644	161301	M	P	JN623283	JN623680	–	Ecuador: Carchi Province
	EYR				Rileya piercei	D1341	49066	M	S	JN623287	AY599296	–	USA: TX: Jim Wells Co.
	EYR				Rileya pallidipes	D1471	161253	M	S	JN623286	AY599298	JN624041	USA: CA: Los Angeles Co.
LEU		Leucospidae:
	LEU				Leucospis affinis (a)	D0001	n/a		P	JN623290	AY599276	–	USA: CA: Riverside Co.
	LEU				Leucospis affinis (b)	D1784	161399	M	P	JN623291	JN623685	JN624044	USA: CA: Inyo Co.
	LEU				Leucospis sp. 1	D1268	161387	M	P	JN623292	JN623686	JN624045	Peru: San Martin Region
	LEU				Leucospis sp. 2	D1368	n/a		P	JN623293	AY599277	JN624046	Argentina: La Rioja Province
	LEU				Leucospis sp. 3	D2287	175203	M	P	JN623294	JN623687	JN624047	French Guiana: Kourou Degrad Saramaka
	LEU				Leucospis sp. 4	D2279	161350	M	P	JN623295	JN623688	JN624048	South Africa: Koeberg
	LEU				Micrapion sp.	D2278	175201	M	P	JN623296	JN623689	JN624049	South Africa: Koeberg
MY		Mymaridae:
MYI			Mymaridae incertae sedis:
	MYI				Borneomymar madagascar	D1058	UCRC		S	JN623304	AY599254	JN624054	Madagascar: Province d’Antsiranana
MYA			Alaptinae:
	MYA				Anagrus epos	D2208	n/a		P	JN623299	JN623692	JN624051	USA: CA: UCR culture
	MYA				Litus cynipseus	D1609	UCRC		S	JN623300	JN623693	JN624052	Russia: Primorski Kray: Ussuriysk District
	MYA				Stethynium ophelimi	D2444	161315	M	S	JN623301	JN623694	JN624053	Australia: NSW: Wagga Wagga
MYE			Eubrocinae:
	MYE				Eubroncus sp. 1	D1445	161292	M	S	JN623302	JN623695	–	Madagascar: Province de Toliara
	MYE				Eubroncus sp. 2	D1593	161265	M	S	JN623303	JN623696	–	South Korea: Gangwon-do Province
MYM			Mymarinae:
	MYM				Acmopolynema varium	D0591	UCRC		S	JN623305	AY599251	JN624055	USA: CA: Riverside Co.
	MYM				Anaphes victus	D2564	777		P	JN623306	JN623697	JN624056	Canada: QC: AGC Research Station, lab culture
	MYM				Australomymar sp.	D2026	n/a		P	GQ410668	JN623698	JN624057	Chile: Chiloé Province: Isla de Chiloé
	MYM				Ceratanaphes sp.	D1041	49053	M	S	JN623307	AY599252	JN624058	Australia: WA: Fitzgerald River National Park
	MYM				Erythmelus rosascostai	D2658	49116		P	JN623308	JN623699	JN624059	Argentina: Beunos Aires Province
	MYM				Gonatocerus ashmeadi	D1602	UCRC		S	JN623309	JN623700	JN624060	USA: CA: San Diego Co.
	MYM				Gonatocerus triguttatus	D1054	49063	M	S	JN623310	AY599253	JN624061	UCR Culture
	MYM				Mymar regale	D2211	265		S	JN623311	JN623701	JN624062	Sweden: Skåne Province
	MYM				Ooctonus sp.	D1597	161323	M	S	JN623312	JN623702	–	Canada: ON: North Gower
ORM		Ormyridae:
	ORM				Ormyrulus sp.	D2035	161103	M	P	JN623316	JN623706	JN624064	Thailand: Surat Thani Province
	ORM				Ormyrus sp. 1	D1367	161347	M	S	JN623317	JN623707	JN624065	Kyrgyzstan: Ozhalal-Abad
	ORM				Ormyrus sp. 2	D1491	49082	M	S	JN623318	AY599274	–	India: Uttar Pradesh: New Delhi
PE		Perilampidae:
PEI			Perilampidae incertae sedis:
	PEI				Jambiya vanharteni	D1598	184056	M	S	JN623331	JN623711	JN624071	Yemen: 12km NW Manakhah
PEA			Akapalinae incertae sedis:
	PEA				Akapala rudis	D0360a	91181	M	S	JN623320	AY672943	JN624066	Australia: QLD: Mt. Isa
PEM			Philomidinae incertae sedis:
	PEM				Aperilampus sp.	D0900	184055	M	P	JN623332	AY672941	JN624072	Yemen: Manakhah
	PEM				Philomides sp.	D1269	161226	M	P	JN623333	JN623712	JN624073	Madagascar: Province de Toliara
	PEM				Philomidinae new genus	D0903	92160		P	JN623334	AY672942	JN624074	Yemen: Manakhah
PEC			Chrysolampinae:
	PEC				Austrotoxeuma sp.	D0643	91141	M	S	JN623322	AY552187	JN624068	Australia: NT: west of Alice Springs
	PEC				Brachyelatus sp.	D0316	91144	M	S	JN623321	AY552184	JN624067	Australia: QLD: Kangaroo Island
	PEC				Chrysolampus elegans	D0722	91143		S	JN623323	AY552186	–	USA: CA: San Bernardino Co.
	PEC				Chrysolampus elegans	D0723	91143		S	JN623324	JN623709	–	USA: CA: San Bernardino Co.
	PEC				Chrysolampus schwarzi (a)	D0053a	91145		S	JN623325	AY672937	–	USA: CA: San Diego Co.
	PEC				Chrysolampus schwarzi (b)	D0371	91145	M	P	short sequence	AY672938	–	USA: CA: San Diego Co.
	PEC				Chrysolampus sysymbrii	D0970	91147	M	S	JN623326	AY552188	–	USA: CA: Howler Junction
	PEC				Chrysolampus sp. 1	D0160	91142	M	S	JN623327	AY552185	JN624069	Australia: SA: Kangaroo Island
	PEC				Chrysolampus sp. 2	D1447	175045	M	P	JN623328	JN623710	JN624070	Madagascar: Fianarantsoa Province
	PEC				Chrysolampus sp. 3	D1009	91171	M	S	JN623329	AY672939	–	Australia: WA: Stirling National Park
	PEC				Chrysomalla hesperis	D0050	91180	M	S	JN623330	AY672940	–	USA: CA: San Diego Co.
PEP			Perilampinae:
	PEP				Burksilampus sp. 1	D1006	91154		S	JN623335	AY552183	JN624075	Columbia: Boyacá
	PEP				Burksilampus sp. 1	D1500	ROME		P	JN623336	JN623713	–	Columbia: Boyacá
	PEP				Burksilampus sp. 2	D1007	ROME		P	–	JN623714	JN624076	Ecuador: Napo Pr.
	PEP				Euperilampus beharae	D0963	ROME		P	JN623337	AY672932	–	Madagascar
	PEP				Euperilampus triangularis	D0385a b	91387	M	P	JN623338	AY552174	–	USA: VA: Clarke Co.
	PEP				Monacon spinosum	D1014	91170	M	S	JN623341	AY552182	JN624079	Australia: QLD: Great Sandy National Park
	PEP				Monacon sp.	D0709	91152	M	P	JN623339	JN623715	JN624077	Kenya: Kakamega
	PEP				Monacon roberstsi	D0318	91150	M	S	JN623340	JN623716	JN624078	Indonesia: Seram
	PEP				Perilampus fulviconis	D0713	n/a		P	JN623342	JN623717	JN624080	USA: CA: Riverside Co.
	PEP				Perilampus hyalinus	D0254	91155		P	JN623344	AY552179	JN624081	USA: TX: Jim Wells Co.
	PEP				Perilampus hyalinus	D0972	ROME		P	short sequence	JN623719	–	Canada: ON: Algonquin Pk.
	PEP				Perilampus regalis	D0113	91177		S	JN623345	AY552178	–	USA: AZ: Cochise Co.
	PEP				Perilampus granulosus	D0263	91178		S	JN623343	JN623718	–	USA: TX: Jim Wells Co.
	PEP				Perilampus ruficornis	D0361	91158		S	JN623346	JN623720	JN624082	Russia: Primorskiy Krai
	PEP				Perilampus subcarinatus	D0264	91157		S	JN623353	AY552175	JN624087	USA: TX: Crawford
	PEP				Perilampus sp. 1	D0649	302331	M	S	JN623347	JN623721	JN624083	Australia: NT: W of Alice Springs
	PEP				Perilampus sp. 2	D0688	91156	M	P	JN623348	JN623722	JN624084	Australia: QLD: Mt. Isa
	PEP				Perilampus sp. 3	D0854	n/a		P	JN623349	JN623723	–	China: Beijing, Fragrant Hills Park
	PEP				Perilampus sp. 4	D0967	302332	M	P	JN623350	JN623724	JN624085	Aust: QLD: Brisbane Forest Park
	PEP				Perilampus sp. 5	D1266	302333	M	P	JN623351	JN623725	JN624086	Australia: ACT
	PEP				Perilampus sp. 6	D1362	184042		P	JN623352	JN623726	–	Argentina: Salta Prov.
	PEP				Steffanolampus salicetum	D0320	824		S	JN623354	AY552177	JN624088	Canada: ON
PT		Pteromalidae:
PTI			Pteromalidae: incertae sedis
	PTI				Erixestus sp.	D2637	117000	M	P	JN623478	JN623832	JN624205	Ecuador: Depto. Orellana
	PTI				Pteromalidae new genus	D2029	image	M	S	JN623479	JN623833	–	Columbia: Cauca PNN Gorgona Alto
PT01			Asaphinae:
	PT01				Asaphes suspensus	D1541	161227	M	P	JN623355	JN623727	JN624089	Italy: Lazio, Roma Prov.
	PT01				Enoggera sp.	D1484	161289	M	P	JN623357	JN623729	JN624091	Australia: QLD: Main Range NP
	PT01				Asaphinae new genus	D2072	161219		P	JN623356	JN623728	JN624090	Chile: Region IX: Naheulbuta NP
PT02			Ceinae:
	PT02				Spalangiopelta sp. 1	D0400	n/a		n/a	JN623359	AY599285	JN624093	USA: CA: Riverside Co.
	PT02				Spalangiopelta apotherisma	D1566	161602		P	JN623358	JN623730	JN624092	Italy: Lazio Province
PT03			Cerocephalinae:
	PT03				Acerocephala sp.	D2001	161515	M	P	JN623360	JN623731	JN624094	Costa Rica: Puntarenas Province
	PT03				Cerocephalinae sp.	D2269	781		P	JN623361	JN623732	JN624095	Colombia: Valle el Cane
	PT03				Neocalosoter sp.	D1523	161112	M	P	JN623362	JN623733	–	Australia: QLD: Brisbane Forest Park
PT04			Chromeurytominae:
	PT04				Chromeurytoma sp.	D1522	175199	M	P	JN623363	JN623734	JN624096	Australia: QLD: Great Sandy NP
PT05			Cleonyminae:
PT05D				Chalcedectini:
	PT05D				Chalcedectus sp.	D1527	161401	M	P	JN623365	JN623736	JN624098	USA: NM: Hidalgo Co.
PT05C				Cleonymini:
	PT05C				Callocleonymus sp.	D2045	161284	M	P	JN623364	JN623735	JN624097	Thailand: Trang Province
	PT05C				Cleonymus sp.	D1452	image	M	S	GQ410678	AY599278	JN624099	USA: CA: Los Angeles Co.
	PT05C				Dasycleonymus sp.	D2243	161037	M	S	JN623366	AY599278	JN624100	Thailand: Trang Province
PT05L				Lyciscini:
	PT05L				Agamerion cleptideum	D1016	161279	M	S	JN623367	AY599287	JN624101	Australia: ACT: Canberra
	PT05L				Epistenia sp.	D0397	161291	M	P	JN623368	AY599282	–	Columbia: Amazonas: PNN Amacayacu Mocagua
	PT05L				Lycisca sp.	D2284	161403	M	S	JN623369	JN623737	JN624102	Guyana: Dubulay Ranch
	PT05L				Parepistenia sp.	D1015	161298	M	S	JN623370	AY599288	JN624103	Australia: ACT: Canberra
	PT05L				Proshizonotus sp.	D2063	161288	M	P	JN623371	JN623738	JN624104	Mexico: Tamaulipas
PT05O				Ooderini:
	PT05O				Oodera sp.	D1792	161339	M	P	JN623372	JN623739	JN624105	USA: MD: Montgomery Co.
PT06			Coelocybinae:
	PT06				Cecidellis sp.	D2249	n/a		P	JN623373	JN623740	JN624106	Ecuador
	PT06				Lanthanomyia sp.	D2193	161252	M	P	JN623374	JN623741	JN624107	Chile: R.X, MN Alerce Costero
	PT06				Ormyromorpha sp.	D1863	161368	M	P	JN623375	JN623742	JN624108	Australia
	PT06				Yrka sp.	D1485	161386	M	P	JN623376	JN623743	JN624109	Australia: QLD: Main Range N.P.
PT07			Colotrechninae:
	PT07				Colotrechnus ignotus	D1976	161379	M	P	JN623377	JN623744	JN624110	USA: CA: Riverside Co.
	PT07				Hetreulophus sp.	D1450	n/a		P	JN623378	JN623745	JN624111	Australia: QLD: Brisbane Forest Pk
PT08			Cratominae:
	PT08				Cratomus megacephalus	D1862	807		S	JN623379	JN623746	JN624112	Canada: ON: South Humber Park
PT09			Diparinae:
PT09D				Diparini
	PT09D				Dipara sp.	D1552	161235	M	P	JN623380	JN623747	JN624113	Australia: QLD: Main Range N.P.
	PT09I				Dipara sp.	D2695	316	M	P	JN623384	JN623750	JN624116	Nigeria: Ondo State: Idanre Hills
	PT09D				Lelaps sp.	D1493	49084	M	S	JN623381	AY599280	–	Bermuda: Southampton Parish
	PT09D				Liepara sp.	D2812	251436	M	P	JN623382	JN623748	JN624114	Australia: WA: D’Entrecasteaux N.P
	PT09D				Netomocera sp.	D2017	161283	M	P	JN623383	JN623749	JN624115	USA: NV: Clark Co.
PT09N				Neapterolelapini
	PT09N				Neapterolelaps sp. 1	D2078	161256	M	S	JN623385	JN623751	JN624117	Australia: QLD: Main Range
	PT09N				Neapterolelaps sp. 2	D2076	161243	M	S	JN623386	JN623752	JN624118	Australia: QLD: Main Range
PT10			Epichrysomallinae:
	PT10				Acophila mikii	R2388 02	2388 02		P	JN623387	JN623753	JN624119	Taiwan: Taipei, Ti_nx_yuán
	PT10				Acophila sp.	R1616 01	1616 01		P	JN623388	JN623754	JN624120	China: Yunnan, Luxi county, Mang Hai town
	PT10				Camarothorax sp. 1	R1620_02	1620_02		P	JN623389	JN623755	JN624121	China: Yunnan, Yingjiang county, Mangbang village
	PT10				Camarothorax sp. 2	R2384_02	2384_02		P	JN623390	JN623756	JN624122	Japan: Okinawa, Naha, Shurijo Castle
	PT10				Camarothorax sp. 3	R1227_01	1227_01		P	JN623391	JN623757	JN624123	New Caledonia: Nouméa. Anse Vata
	PT10				Epichrysomalla sp. 1	R2082_06	2082_06		P	JN623392	JN623758	JN624124	Indonesia: Sulawesi, Pattunuang
	PT10				Epichrysomalla sp. 2	R2337_02	2337_02		P	JN623393	JN623759	JN624125	Indonesia: Papua Barat, Batanta, Gunung Wailebet
	PT10				Epichrysomalla sp. 3	R2349_02	2349_02		P	JN623394	JN623760	JN624126	Indonesia: Papua Barat, Nimbay river
	PT10				Epichrysomallinae new genus 1	R2059_03_3i	2059_03		P	JN623395	JN623761	JN624127	Indonesia: Sulawesi, Bantimurung
	PT10				Epichrysomallinae new genus 1	R2059_03a	2059_03		P	JN623396	JN623762	JN624128	Indonesia: Sulawesi, Bantimurung
	PT10				Epichrysomallinae new genus 2	R2085_04	2085_04		P	JN623397	JN623763	JN624129	Indonesia: Sulawesi, Pattunuang
	PT10				Epichrysomallinae new genus 2	R1222_18	1222_18		P	JN623398	JN623764	JN624130	Malaysia: Sarawak, Ulu Baram, Sungei Silau
	PT10				Epichrysomallinae new genus 2	R1222_17	1222_17		P	JN623399	JN623765	JN624131	Malaysia: Sarawak, Ulu Baram, Sungei Silau
	PT10				Epichrysomallinae new genus 1	R1222_19	1222_19		P	JN623400	JN623766	JN624132	Malaysia: Sarawak, Ulu Baram, Sungei Silau
	PT10				Eufroggattisca sp. 3	R1618_01	1618_01		P	JN623401	JN623767	JN624133	China: Yunnan, Yingjiang county, Taiping town
	PT10				Herodotia sp.	R2529_02a	2529_02		P	JN623402	JN623768	JN624134	Solomon Islands: Gatokae, Mbulo island
	PT10				Acophila sp.	R1820_05	1820_05		P	JN623403	JN623769	JN624135	Madagascar: Circuit Plateau de Nimalo - Andringitra
	PT10				Lachaisea sp. 2	R2192_04	2192_04		P	JN623404	JN623770	JN624136	Gabon: Makokou, village
	PT10				Meselatus bicolor	R2446_01a	2446_01		P	JN623405	JN623771	JN624137	Taiwan: Taipei, NTU
	PT10				Neosycophila sp. 1	R1614_01	1614_01		P	JN623406	JN623772	JN624138	China: Yunnan, Luxi county, Zhong Shan town
	PT10				Neosycophila sp. 2	R2445_02	2445_02		P	JN623407	JN623773	JN624139	Taiwan: Taipei, NTU
	PT10				Neosycophila sp. 3	R2504_02_1i	2504_02		P	JN623408	JN623774	JN624140	Solomon Islands: Gatokae, Trail Kavolavata
	PT10				Neosycophila sp. 4	R2291_02	2291_02		P	JN623409	JN623775	JN624141	Indonesia: Papua Barat, Batanta, Maribior
	PT10				Neosycophila sp. 5	R1215 15	1215 15		P	JN623410	JN623776	JN624142	Malaysia: Sarawak, nr Long Bee
	PT10				Sycobia sp.	R2034_02	2034_02		P	JN623411	JN623777	JN624143	Indonesia: Sulawesi, Karaenta NP
	PT10				Sycophilomorpha sp.	R1616_03	1616_03		P	JN623412	JN623778	JN624144	China: Yunnan: Yingjiang County
	PT10				Sycotetra sp.	R2248_06a	2248_06		P	JN623413	JN623779	JN624145	Gabon: Makokou, Ipassa cantine
PT11			Eunotinae:
PT11E				Eunotini:
	PT11E				Cephaleta sp.	D2638	116630	M	P	JN623414	JN623780	JN624146	Ecuador: Depto Orellana
	PT11E				Eunotus sp. 1	D1032	49041	M	S	JN623415	AY599295	–	USA: CA: Riverside Co.
	PT11E				Eunotus sp. 2	D2111	161380	M	S	JN623416	JN623781	JN624147	USA: CA: Inyo Co.
	PT11E				Idioporus affinis	D0142	49044	M	S	JN623417	JN623782	JN624148	USA: CA: Riverside Co. (culture)
	PT11E				Scutellista caerulea	D0012	49039	M	S	JN623418	AY599294	–	USA: CA: Riverside Co.
PT11M				Moranilini:
	PT11M				Moranila sp.	D1524	161274	M	P	JN623419	JN623783	JN624149	Australia: QLD: Brisbane Forest Park
PT11T				Tomocerodini:
	PT11T				Tomocerodes sp.	D2640	117238	M	P	JN623420	JN623784	JN624150	Ecuador: Depto Orellana
PT12			Eutrichosomatinae:
	PT12				Eutrichosoma mirabile	D0262	n/a		P	JN623421	AY599286	JN624151	USA: AZ: Cochise Co.
PT13			Herbertiinae:
	PT13				Herbertia sp.	D1981	161270	M	S	JN623422	JN623785	JN624152	India: Goa: Bambolim Beach
PT14			Leptofoeninae:
	PT14				Doddifoenus wallacei	D2051	142549		P	JN623423	JN623786	JN624153	Thailand: Songkhla Pr.: Nam Tok Ton Pliu
	PT14				Leptofoenus sp. 1	D0393	161290	M	P	JN623424	AY599283	JN624154	Columbia: Amazonas: PNN Amacayacu Mocagua
	PT14				Leptofoenus sp. 2	D0398	161329	M	P	JN623425	AY599284	JN624155	Columbia: Vichada: PNN Tuparro Bosque Sabana
PT15			Macromesinae:
	PT15				Macromesus americanus	D1901	833		P	JN623426	JN623787	JN624156	USA: CA: El Dorado Co.
PT16			Miscogasterinae:
PT16M				Miscogasterini:
	PT16M				Halticoptera laevigata	R1314 18	1314_18		P	JN623427	JN623788	JN624157	France: Beaugouyen
	PT16M				Lamprotatus sp.	D1525	161023	M	P	JN623428	JN623789	JN624158	USA: NM: Hildago Co.
	PT16M				Lamprotatus splendens	R1314 03	1314_03		P	JN623429	JN623790	JN624159	France: Beaugouyen
	PT17O				Nodisoplata sp.	D2134	161348	M	P	JN623438	JN623798	JN624169	USA: CA: Riverside Co.
	PT16M				Sphaeripalpus sp.	D2163	161220	M	P	JN623430	JN623791	JN624160	Italy: Campania
	PT16M				Thinodytes sp.	D0726	91133	M	S	JN623431	AY552172	JN624161	USA: CA: San Bernardino Co.
PT16S				Sphegigasterini:
	PT16S				Cyrtogaster vulgaris	R1314 10	1314_10		P	JN623432	JN623792	JN624162	France: Beaugouyen
	PT16S				Polstonia pelagocorypha	D0493	91135		S	JN623433	AY552173	JN624163	Columbia
PT16T				Trigonodorini:
	PT16T				Platygerrhus affinis	R1314 25	1314_25		P	JN623434	JN623793	JN624164	France: Beaugouyen
	PT16T				Plutothrix sp.	D1791	161374	M	S	–	JN623794	JN624165	USA: MI: Oakland Co.
PT17			Ormocerinae:
PT17M				Melanosomellini:
	PT17M				Aditrochus coihuensis	D2668	161592	M	P	JN623435	JN623795	JN624166	Chile: Los Lagos
	PT17M				Systolomorpha sp.	D1436	161349	M	P	JN623437	JN623797	JN624168	Australia: QLD: Blackbutt Range
	PT17M				Espinosa nothofagi	D2268	161352	M	S	JN623436	JN623796	JN624167	Chile: Cautín Province
PT17S				Systasini:
	PT17S				Semiotellus sp.	D1463	161287	M	P	JN623439	JN623799	JN624170	Australia: QLD: Brisbane Forest Park
PT18			Otitesellinae:
	PT18				Grasseiana boschmai	R1287 02	1287_02		P	JN623440	JN623800	JN624171	New Caledonia: Dumbéa. Mt Dzumac
	PT18				Grasseiana sp.	R GW12251 1235 02	2132_02		P	JN623441	JN623801	JN624172	New Caledonia: Monts Dzumac
	PT18				Heterandrium sp.	R1217 04	1217_04		P	JN623442	JN623802	JN624173	France: Guadeloupe, Vieux Fort
	PT18				Otitesella sp.	D2060	161280	M	P	JN623443	JN623803	JN624174	Thailand: Surat Thani Province
PT19			Panstenoninae:
	PT19				Panstenon oxylus	R1314 06	1314_06		P	JN623444	JN623805	JN624176	France: Beaugouyen
	PT19				Panstenon sp.	D1627	161293	M	P	JN623445	JN623804	JN624175	Russia: Primorskiy Krai: Ussuriysk District
PT20			Pireninae:
	PT20				Gastrancistrus sp.	D0730	175286	M	S	JN623446	AY599293	–	USA: CA: San Bernardino Co.
	PT20				Macroglenes sp.	D1533	161262	M	S	JN623447	JN623806	JN624177	Italy: Campania
	PT20				Petipirene sp.	D2048	49126		S	JN623448	JN623807	JN624178	Thailand: Trang Province
	PT20				Trigonoderopsis sp.	D2054	30327	M	P	JN623449	JN623808	JN624179	Thailand: Songkhla Pr.: Khao Khaw Hong
PT21			Pteromalinae:
	PT21				Cecidostiba fungosa	R1341 02	1341_02		P	JN623450	JN623809	JN624180	Iran: Lorestan Province, Ghalai
	PT21				Cheiropachus quadrum	D2241	161198	M	P	JN623451	JN624260	JN624260	Sweden: Öland Province
	PT21				Coelopisthia extenta	R1314 20	1314_20		P	JN623452	JN623810	JN624181	France: Beaugouyen
	PT21				Coruna clavata	R1314 16	1314_16		P	JN623453	JN623811	JN624182	France: Beaugouyen
	PT21				Coruna sp.	D1622	161296	M	P	JN623454	JN623812	JN624183	Russia: Primorskiy Krai: Ussuriysk District
	PT21				Diconocara petiolata	D2187	820	M	S	JN623455	JN623813	JN624184	Russia: Primorskiy Krai: Ussuriysk District
	PT21				Habritys brevicornis	R1314 05	1314_05		P	JN623456	JN623814	JN624185	France: Beaugouyen
	PT21				Meraporus graminicola	R1314 15	1314_15		P	JN623458	JN623816	JN624187	France: Beaugouyen
	PT21				Merisus splendidus	R1314 07	1314_07		P	JN623459	JN623817	JN624188	France: Beaugouyen
	PT21				Pegopus sp.	D2235	794		P	JN623460	JN623818	JN624189	Sweden: Västerbotten Province
	PT21				Perilampidea sp.	D0628	161402	M	P	JN623461	JN623819	JN624190	Mexico: San Luis Potosi
	PT21				Pseudocatolaccus guizoti	D0725	91132	M	S	JN623462	AY552171	–	USA: CA: San Bernardino Co.
	PT21				Stenoselma sp.	R1317 07	1317_07		P	JN623463	JN623820	JN624191	France: Sussargues
PT21P				Pteromalini:
	PT21P				Homoporus sp.	R1317 09	1317_09		P	JN623457	JN623815	JN624186	France: Sussargues
	PT21P				Nasonia vitripennis	D1531	292876		S	GQ410677	JN623821	JN624192	Jack Werren Lab, AsymC culture
	PT21P				Pachyneuron formosum	R1314 23	1314_23		P	JN623464	JN624261	JN624261	France: Beaugouyen
	PT21P				Pteromalus albipennis	D0724	91131	M	S	JN623465	AY552170	JN624193	USA: CA: San Bernardino Co.
PT22			Spalangiinae:
	PT22				Spalangia erythromera	R1314 02	1314_02		P	JN623466	JN623822	JN624194	France: Beaugouyen
	PT22				Spalangia nr. haematobiae	D1483	161295	M	P	JN623468	JN623824	JN624196	Australia: QLD: Main Range National Park
	PT22				Spalangia nigroaenea	D2346	161351	M	P	JN623467	JN623823	JN624195	Puerto Rico: Gurabo
PT23			Sycoecinae:
	PT23				Diaziella sp.	D2058	161300	M	S	JN623469	JN623825	JN624197	Thailand: Surat Thani Province
PT24			Sycophaginae:
	PT24				Anidarnes sp.	R1680 01/D2663	1680 01		P	JN623470	JN623826	JN624198	Colombia: Cundinamarca, Bogota D.C., Ciudad Universitaria
	PT24				Eukobelea sp.	R1422 03/D2659	1422 03		P	JN623471	HM770667	HM770667	Australia: Queensland, North of Cairns, costal road
	PT24				Sycophaga sp.	R1423 02/D2662	1423 02		P	JN623472	JN001490	JN001490	Australia: Queensland, Kuranda
	PT24				Idarnes sp.	R1783 03/D2660	1783 03		P	JN623473	JN623827	JN624200	France: French Guiana, Macouria Tonate
	PT24				Pseudidarnes sp.	R1429 02/D2661	1429 02		P	JN623474	JN623828	JN624201	Australia: Queensland, Port Douglas
	PT24				Sycophaga sycomori	R1766 03/D2664	1766 03		P	JN623475	JN623829	JN624202	Burkina Faso
PT25			Sycoryctinae:
	PT25				Philotrypesis sp.	D2070	161273	M	S	JN623476	JN623830	JN624203	Thailand: Trang Province
	PT25				Sycoscapter sp.	D1466	161281	M	P	JN623477	JN623831	JN624204	Australia: QLD: Brisbane Forest Park
ROT		Rotoitidae:
	ROT				Chiloe micropteron	D2025	214	M	S	GQ410669	JN623834	JN624206	Chile: Los Lagos: Isla de Chiloé
SI		Signiphoridae:
SIS			Signiphorinae:
	SIS				Signiphora sp. 1	D0516	TAMU		S	–	AY599341	–	Mexico: Veracruz
	SIS				Signiphora sp. 2	D0526	TAMU		S	JN623480	AY599342	–	USA: TX: Hidalgo Co.
	SIS				Signiphora sp. 3	D0536	48971	M	S	JN623481	AY599343	–	Bermuda: Southampton Parish
	SIS				Signiphora sp. 4 (a)	D0515	TAMU		S	JN623482	AY599347	JN624207	Dominican Republic: Province Pedernales
	SIS				Signiphora sp. 4 (b)	D0523	TAMU		S	–	AY599348	–	Dominican Republic: Province Pedernales
	SIS				Signiphora sp. 5	D0538	TAMU		S	JN623483	AY599344	JN624208	Bermuda: Southampton Parish
	SIS				Signiphora sp. 6	D0817	49018	M	S	JN623484	AY599345	JN624209	USA: CA: Los Angeles Co.
	SIS				Signiphora sp. 7	D0829	49027	M	S	JN623485	AY599346	JN624210	Bermuda: Southampton Parish
	SIS				Signiphora sp. 8	D0832	49028	M	S	JN623486	AY599349	–	USA: NC: Carteret Co.
	SIS				Signiphora sp. 9	D1027	49036	M	S	JN623487	AY599350	JN624211	USA: GA: Liberty Co.: St. Catherines Island
SIT			Thysaninae:
	SIT				Chartocerus sp. 1 (a)	D0512	48969	M	S	JN623488	AY599336	JN624212	USA: CA: Riverside Co.
	SIT				Chartocerus sp. 1 (b)	D0556	TAMU		S	JN623489	AY599337	JN624213	USA: CA: Riverside Co.
	SIT				Chartocerus sp. 2	D0525	TAMU		S	JN623490	AY599334	JN624214	USA: TX: Uvalde Co.
	SIT				Chartocerus sp. 3	D0543	48975	M	S	JN623491	AY599335	JN624215	USA: CA: Riverside Co.
	SIT				Chartocerus sp. 4	D0820	49020	M	S	JN623492	AY599338	–	South Korea: South Jeolla Province: Wando
	SIT				Chartocerus sp. 5	D1023	49033	M	S	JN623493	AY599339	JN624216	China: Beijing
	SIT				Chartocerus sp. 6	D1024	49034	M	S	JN623494	AY599340	JN624217	China: Beijing
	SIT				Clytina giraudi	D2226	174771	M	S	JN623495	JN623835	JN624218	Denmark: NEZ, Amager, Kalvebod Fælled
	SIT				Clytina sp.	D1043	image	M	P	JN623496	AY599351	JN624219	Costa Rica: Alajuela
	SIT				Thysanus sp. 1	D0519	TAMU		S	–	AY599352	–	Mexico: Veracruz
	SIT				Thysanus sp. 2	D0535	TAMU		S	JN623497	AY599353	–	USA: PA: Montgomery Co.
	SIT				Thysanus sp. 3	D0540	48973	M	S	JN623498	AY599354	JN624220	USA: CA: Riverside Co.
	SIT				Thysanus sp. 4	D1038	49049	M	S	JN623499	AY599355	JN624221	USA: NM: Hidalgo Co.
TAN		Tanaostigmatidae:
	TAN				Cynipencyrtus sp.	D2655	161605	M	P	JN623500	JN623836	JN624222	Japan: Honshu
	TAN				Protanaostigma sp.	D2038	161237	M	P	JN623501	JN623837	JN624223	Thailand: Trang Province
	TAN				Tanaostigma stanleyi	D0115	49069	M	S	JN623502	AY599302	–	USA: AZ: Cochise Co.
	TAN				Tanaostigmodes albiclavus (a)	D1349	49071	M	S	JN623503	AY599304	–	USA: AZ: Santa Cruz Co.
	TAN				Tanaostigmodes albiclavus (b)	D1350	n/a		n/a	–	AY599305	–	USA: AZ: Santa Cruz Co.
	TAN				Tanaostigmodes semarginatus	D1347	49070	M	S	JN623504	AY599303	–	USA: TX: San Patricio Co.
TE		Tetracampidae:
TEM			Mongolocampinae:
	TEM				Eremocampe sp.	D0987	49043	M	S	JN623506	AY599356	JN624225	Kyrgystan: Naryn
TEP			Platynocheilinae:
	TEP				Platynocheilus cuprifrons	D1919	30328	M	P	JN623507	JN623838	JN624226	Ukraine: Kiev
TET			Tetracampinae:
	TET				Diplesiostigma bisetosum	D1465	161375	M	P	JN623508	JN623839	–	Australia: QLD: Brisbane Forest Park
	TET				Epiclerus sp. 1	D1540	161340	M	S	JN623509	AY599357	–	Italy: Lazio Province
	TET				Epiclerus sp. 2	D1542	174773	M	P	JN623510	AY599358	–	USA: CA: San Bernardino Co.
	TET				Foersterella reptans	D1558	235926		S	JN623511	AY599360	JN624227	Italy: Lazio Province
	TET				Tetracampe sp.	D1629	n/a		P	JN623512	JN623840	JN624228	Russia: Primorski Kray: Ussuriysk District
TO		Torymidae:
TO		Torymidae:
TOM			Megastigminae:
	TOM				Bootanelleus sp.	D2482	109918	M	P	short sequence	JN623841	JN624229	Australia: WA: Doubleyung lok Natural Reserve
	TOM				Megastigmus grewianae	D2532	161505	M	P	JN623513	JN623842	JN624230	Kenya: Kip 356,ex: Grewia sp.
	TOM				Megastigmus transvaalensis	D0812	49016	M	S	JN623514	AY599271	JN624231	South Africa: Cape Province: Robinson Pass
	TOM				Megastigmus transvaalensis	D1604	175225	M	N/A	GQ410676	JN623843	JN624232	USA: CA: Riverside Co.
	TOM				Megastigmus sp.	R1259_03	1259_03		P	GQ367582	GQ367683	GQ367780	New Caledonia: Maré, Tribu de Wabao
	TOM				Megastigmus sp.	PJ0018	PJ0018		P	–	JN624262	JN624262	Australia: Karijini NP
	TOM				Paramegastigmus sp.	D2483	118942	M	P	JN623515	JN623844	JN624233	Thailand: Trang Province
TOT			Toryminae:
TOTI				Incertae Sedis:
	TOTI				Echthrodape sp.	D0255	91475	M	S	JN623516	JN623845	JN624234	Australia: QLD
	TOTI				Glyphomerus stigma	D2647	175178	M	P	JN623518	JN623847	JN624236	France: Mas de Londres
	TOTI				Glyphomerus sp.	R1339 01	1339_01		P	JN623517	JN623846	JN624235	Iran: East-Azarbaijan Province, Marand
	TOTI				Zaglyptonotus sp.	PJ0023	USNM		P	–	JN624263	JN624263	USA: VA: Fairfax
TOTM				Microdontomerini:
	TOTM				Ditropinotus sp.	PJ0026	PJ0026		P	–	JN624264	JN624264	Argentina: Mendoza
	TOTM				Eridontomerus arrabonicus	PJ0002/D2757	282752	M	P	–	JN623848	JN624237	Czech republic: Raná env.
	TOTM				Eridontomerus sp.	R1317 21	1317_21		P	JN623519	JN623849	JN624238	France: Sussargues
	TOTM				Erimerus wickhami	D2481	46629		P	short sequence	JN623850	JN624239	USA: CA: Riverside Co.
	TOTM				Idarnotorymus pulcher	PJ0005/D2759	282738	M	P	–	JN624265	JN624265	Croatia: Kupari env.
	TOTM				Idarnotorymus pulcher	R1317 15	1317_15		P	JN623520	JN623851	JN624240	France: Sussargues
	TOTM				Microdontomerus sp.	PJ0008	PJ0008		P	–	JN624266	JN624266	USA: AZ: Barry Goldwater
	TOTM				Pseuderimerus burgeri	D1549	161299	M	P	JN623521	JN623852	JN624241	USA: CA: Riverside Co.
	TOTM				Pseuderimerus luteus	D2475	PJ_D2475		P	–	JN623853	JN624242	Croatia: Srebreno env.
TOTN				Monodontomerini:
	TOTN				Anneckeidasp1	D2480	282739	M	P	–	JN623854	–	Thailand: Chiang Mai Prov.
	TOTN				Anneckeidasp2	PJ0011	PJ0011		P	–	JN624267	JN624267	Kenya: Gembe Hills
	TOTN				Chrysochalcissa olivacea	D2478	118411	M	P	JN623522	JN624268	JN624268	Thailand: Trang Prov.
	TOTN				Monodontomerus minor	D2476	49120		P	–	JN624269	JN624269	Czech Republic: Moravia, Bzenec
	TOTN				Monodontomerus sp.	D1631	n/a		P	JN623523	JN623855	JN624243	USA: CA: Riverside Co.
	TOTN				Perrisocentrus sp.	PJ0029	PJ0029		P	–	JN624270	JN624270	Argentina: Neuquén
	TOTN				Rhynchoticida maai	PJ0022	PJ0022		P	–	JN624271	JN624271	Thailand: Khao Chong Prov.
	TOTN				Zdenekius smithi	PJ0020	USNM		P	–	JN624272	JN624272	USA: WV: Mathias
TOTP				Palachiini:
	TOTP				Palachia hayati	D2473	282749	M	P	JN623525	JN624276	JN624276	India: Uttar Pradesh
	TOTP				Propalachia borneana	D2472	119599	M	P	–	JN623856	JN624244	Taiwan: Nantou Hsien Pr.
TOTO				Podagrionini:
	TOTO				Mantiphaga sp.	PJ0032	PJ0032		P	–	JN624273	JN624273	Thailand: Phu Phan Nat.
	TOTO				Podagrion sp.	D0023	175285	M	S	JN623524	AY599269	JN624251	USA: CA: Riverside Co.
	TOTO				Podagrionella sp.	PJ0009	PJ0009		P	–	JN624274	JN624274	Kenya: Kumota Gate
	TOTO				Propachytomoides sp.	PJ0017	PJ0017		P	–	JN624275	JN624275	Australia: Karijini NP
TOTT				Torymini:
	TOTT				Ecdamua cadenati	D2470	USNM		P	JN623526	JN623857	JN624245	Kenya: Eastern Province
	TOTT				Physothorax bidentulus	D2471	USNM		P	–	JN623858	–	USA: FL
	TOTT				Physothorax sp.	R1217 03	1217_03		P	JN623527	JN623859	JN624246	France: Guadeloupe, Vieux Fort
	TOTT				Torymus bedeguaris	PJ0003/D2758	282750	M	P	–	JN624256	JN624256	Czech Republic: Moravsky Krumlov
	TOTT				Torymus sp.	D0027	175224	M	S	JN623528	AY599270	JN624247	USA: CA: Riverside Co.
	TOTT				Torymus sp.	PJ0007	PJ0007		P	JN623529	JN624257	JN624257	USA: KA
TOTY				Torymoidini:
	TOTY				Boucekinus tatianae	PJ0025	USNM		P	–	JN623860	JN624248	Costa Rica: La Selva
	TOTY				Platykula albihirta	PJ0024	USNM		P	–	JN624252	JN624252	USA: VA: Cuckoo
	TOTY				Pseudotorymus napi	D2477	49119		P	–	JN624253	JN624253	Czech Republic: Bohemia
	TOTY				Pseudotorymus sapphyrinus	PJ0001/D2756	282751	M	P	–	JN624254	JN624254	Hungary: Kunbaracs
	TOTY				Torymoides kiesenwetteri	PJ0006	PJ0006		P	–	JN624255	JN624255	Jordan
TR		Trichogrammatidae:
TRO			Oligositinae:
TROI				Oligositinae incertae sedis:
	TROI				Aphelinoidea sp. 2	D1046	49055	M	S	AY940371	AY599405	JN624249	Australia: WA: Boyagin Nature Reserve
	TROI				Chaetogramma occidentalis	D0759	UCRC		S	AY940365	AY623521	–	USA: CA: San Luis Obispo Co.
	TROI				Ufens principalis	D0754	UCRC		S	AY940372	AY623530	–	USA: California: Riverside Co.
	TROI				Ufens ceratus	D0755	UCRC		S	AY940375	AY623533	–	USA: California: Riverside Co.
TROC				Chaetostrichini:
	TROC				Lathromeroidea sp. 1	D0783	UCRC		S	–	AY623585	–	Canada: Quebec
	TROC				Lathromeroidea sp. 4	D0778	UCRC	M	P	AY940414	AY623588	–	Honduras: Olancho
	TROC				Zagella spirita (a)	D0757	UCRC		S	AY940420	AY623597	–	USA: FL: Jefferson Co.
TROO				Oligositini:
	TROO				Oligosita sanguinea	D0760	UCRC		S	JN623530	AY623551	–	USA: CA: Riverside Co.
	TROO				Oligosita sp. 1	D0767	UCRC		S	AY940389	AY623548	–	South Africa: Western Cape
TROP				Paracentrobiini:
	TROP				Paracentrobia sp. 1	D0842	UCRC		S	AY940402	AY623566	–	USA: CA: Inyo Co.
TRT			Trichogrammatinae:
TRTI				Trichogrammatini incertae sedis:
	TRTI				Ceratogramma magnificum	D1220	UCRC		P	AY940339	AY623491	–	Chile: Malleca Province
	TRTI				Ceratogramma masneri	D1226	UCRC		P	AY940340	AY623492	–	Costa Rica: Alajuela
	TRTI				Haeckeliania sp. 2	D0790	UCRC		S	AY940343	AY623497	–	Australia: ACT: Canberra
	TRTI				Haeckeliania sp. 4	D0888	UCRC		P	AY940344	AY623498	–	USA: Maryland: Prince George’s Co.
	TRTI				Mirufens sp. 1	D0786	UCRC		S	AY940328	AY623480	–	Australia: QLD: Brisbane Forest Park
TRTT				Trichogrammatini:
	TRTT				Trichogramma evanescens	R2472_01	2472_01		P	GQ367672	GQ367770	GQ367865	France: Alsace
	TRTT				Trichogramma parkeri	D1206	UCRC		S	AY940358	AY623513	–	USA: CA: San Luis Obispo Co.
	TRTT				Trichogramma platneri	D1050	49059	M	S	JN623531	AY599407	JN624250	USA: CA: Riverside Co.
	TRTT				Trichogramma pretiosum	D1048	49057	M	S	AY940359	AY599408	–	USA: CA: Riverside Co.
	TRTT				Trichogrammatoidea bactrae	D0764	UCRC		S	–	AY623510	–	Australia: NT: Darwin
	TRTT				Trichogrammatoidea sp. 2	D1239	UCRC		P	AY940356	AY623511	–	India: Karnataka
		Non Chalcidoidea:
		Ceraphronoidea:
		Ceraphronidae:
					Aphanogmus sp.	D1499	49090	M	S	JN623103	JN623568	–	India: Karnataka
					Ceraphron bispinosus	N/A	UKY		S	GQ410626	GQ374733	GQ374733	HymAToL Project
					Ceraphron sp.	D1495	49086	M	S	JN623123	JN623575	–	USA: CA: Riverside Co.
		Megaspilidae:
			Lagynodinae:
					Lagynodes sp.	N/A	UKY		S	GQ410624	GQ374731	GQ374731	HymAToL Project
			Megaspilinae:
					Dendrocerus sp.	D1498	49089		S	JN623163	JN623619	–	India: Karnataka
					Megaspilus fuscipennis	N/A	UKY		S	GQ410625	GQ374732	GQ374732	HymAToL Project
		Cynipoidea:
		Cynipidae:
					Diplolepis sp.	N/A	SMNH		S	GQ410647	GQ374754	GQ374754	HymAToL Project
					Periclistus sp.	N/A	SMNH		S	GQ410648	GQ374755	GQ374755	HymAToL Project
		Figitidae:
			Anacharitinae:
					Anacharis sp.	N/A	SMNH		S	GQ410651	GQ374758	GQ374758	HymAToL Project
			Aspicerinae:
					Melanips sp.	N/A	SMNH		S	GQ410649	GQ374756	GQ374756	HymAToL Project
					Paraspicera sp.	MB387	56767		S	AY675639	AY675698	–	USA: CA
			Parnipinae:
					Parnips nigripes	N/A	SMNH		S	GQ410650	GQ374757	GQ374757	HymAToL Project
		Ibaliidae:
					Ibalia sp. 1	MJY120	KSUC		S	JN623289	JN623684	JN624043	USA: Kansas: Riley Co.
					Ibalia sp. 2	N/A	SMNH		S	GQ410645	GQ374752	GQ374752	HymAToL Project
		Liopteridae:
					Paramblynotus sp.	N/A	SMNH		S	GQ410646	GQ374753	GQ374753	HymAToL Project
		Mymarommatoidea:
		Mymarommatidae:
					Mymaromella mira	D1040	49051		S	GQ410666	GQ374773	GQ374773	Australia: WA: Margaret River (HymAToL)
					Mymaromma anomalum	D1611	266		S	GQ410665	GQ374772	GQ374772	Italy: Campania (HymATol)
					Mymaromma ypt	D0851	49054	M	S	–	AY599250	–	Russia: Primorskiy Krai: Ussuriysk District
					Mymaromma sp.	D1595	CNCI		S	JN623313	JN623703	–	South Korea: Gangwon-do Province
		Platygastroidea:
		Platygastridae:
			Sceliotrachelinae:
					Aphanomerus sp.	M246	SAM		S	DQ888544	DQ888473	–	Australia: SA: Cox Scrub Conservation Park
			Platygastrinae:
					Platygaster sp.	N/A	UKY		S	GQ410641	GQ374748	GQ374748	HymAToL Project
					Proplatygaster sp.	N/A	UKY	M	S	GQ410643	GQ374750	GQ374750	HymAToL Project
					Synopeas sp.	M441	SAM		S	DQ888550	DQ888479	–	Costa Rica
		Scelionidae:
			Scelioninae:
					Archaeoteleia mellea	D2031	161362	M	S	GQ410639	GQ374746	GQ374746	Chile: Los Lagos: Isla de Chiloé
					Archaeoteleia sp. 1	M293	SAM		P	DQ888505	JN623572	–	New Zealand: Canaan
					Archaeoteleia sp. 2	D2030	CNCI		S	JN623117	JN623573	JN623919	Chile: Los Lagos: Isla de Chiloé
					Gryon sp.	D2741	235934	M	P	JN623288	JN623683	JN624042	USA: Calif. Riverside Co.
					Macroteleia sp.	D1486	49078	M	S	JN623297	JN623690	–	Australia: QLD: Great Sandy N.P.
					Nixonia watshami	OSUC188493	OSUC		S	JN623314	JN623704	–	South Africa: Western Cape Province
			Telenominae:
					Telenomus sp. 1	D1489	49081	M	S	JN623505	JN623861	JN624224	Argentina: Missiones Province
					Telenomus sp. 2	n/a	UKY	M	S	GQ410642	GQ374749	GQ374749	HymAToL Project
		Proctotrupoidea:
		Diapriidae:
			Ambositrinae:
					Pantolytomia ferruginea	n/a	UKY	M	S	GQ410660	GQ374767	GQ374767	HymAToL Project
					Pantolytomia sp.	MJY171	TAMU & UCR		S	JN623319	JN623708	–	Australia: QLD: Main Range National Park
			Belytinae:
					Aclista sp.	D1949	49110		P	JN623042	JN623532	JN623863	USA: CA: Madera Co.
					Anommatium sp.	D1954	49113		P	JN623059	JN623549	JN623881	USA: CA: San Bernardino Co.
					Belyta sp.	MJY128	KSUC	M	S	JN623118	JN624258	JN624258	USA: Kansas: Riley Co.
					Cinetus californicus	D1951	49112		P	JN623161	JN623616	JN623960	USA: CA: Orange Co.
					Miota sp.	D1950	49111		P	JN623298	JN623691	JN624050	USA: CA: Madera Co.
					Opazon sp.	D1953	49115		P	JN623315	JN623705	JN624063	USA: CA: Madera Co.
			Diapriine:
					Aneurhynchus sp.	D1957	49114		P	JN623058	JN623548	JN623880	USA: CA: Santa Cruz Co.
					Coptera sp. 1	MJY63	CAS		S	JN623162	JN623617	JN623961	Madagascar: Province de Toliara
					Coptera sp. 2	MJY64	CAS		S	–	JN623618	JN623962	Madagascar: Province de Toliara
					Entomacis sp.	MJY98	TAMU		S	JN623202	JN623629	–	Austarlia: QLD: Wooroonooran National Park
					Poecilopsilus sp.	n/a	UKY	M	S	GQ410661	GQ374768	GQ374768	HymAToL Project
			Ismarinae:
					Ismarus sp.	N/A	UKY	M	S	GQ410662	GQ374769	GQ374769	HymAToL Project
		Heloridae:
					Helorus sp.	N/A	UKY	M	S	GQ410653	GQ374760	GQ374760	HymAToL Project
		Maamingidae:
					Maaminga marrisi	N/A	UKY	M	S	GQ410664	GQ374771	GQ374771	HymAToL Project
		Monomachidae:
					Monomachus sp.	N/A	UKY	M	S	GQ410652	GQ374759	GQ374759	HymAToL Project
		Pelecinidae:
					Pelecinus polyturator	N/A	UKY	M	S	GQ410655	GQ374762	GQ374762	HymAToL Project
		Proctotrupidae:
			Austroserphinae:
					Austroserphus sp.	N/A	UKY	M	S	GQ410654	GQ374761	GQ374761	HymAToL Project
			Proctotrupinae:
					Disogmus sp.	MJY123	KSUC		S	JN623164	JN623620	JN623963	USA: Kansas: Riley Co.
					Exallonyx sp.	D1496	49087	M	S	JN623267	JN623666	–	India: Karnataka, Nandi Hills
					Exallonyx sp.	N/A	UKY	M	S	GQ410656	GQ374763	GQ374763	HymAToL Project
					Proctotrupes sp.	N/A	UKY	M	S	GQ410657	GQ374764	GQ374764	HymAToL Project
		Roproniidae:
					Ropronia garmani	N/A	UKY	M	S	GQ410659	GQ374766	GQ374766	HymAToL Project
		Vanhorniidae:
					Vanhornia eucnemidarium	N/A	UKY	M	S	GQ410658	GQ374765	GQ374765	HymAToL Project
M = morphbank image voucher available
P = primary voucher (specimen sequenced)
S = secondary voucher (representative of specimen sequenced)

## Sheet: Sheet1
						New Concat 21July	comparison previous VS current full label	Previous_full_label_from_samplingTable	Previous_partial_label	compare current VS previous partial label	Lab-Specific Identifier	Deposition Code	Voucher Type	18S_JOHN	28S-D2_JOHN	28S-D3_JOHN	28S-D4/D5_JOHN	Locality	18S_Astrid_VERIF_OK	28S-D2D3_Astrid_VERIF_OK	28S-D4/D5_Astrid_VERIF_OK
Aclista_sp_D1949_uvxyz					Aclista sp.	Aclista_sp_D1949_uvxyz	0	Aclista_sp_D1949_uvxyz	Aclista_sp_D1949_uvxyz	0	D1949	49110	P					USA: CA: Madera Co.
Blastophaga_nsp_R1757_02_uxyz		AG4			Blastophaga n.sp.	AG4_Blastophaga_nsp_R1757_02_uxyz	0	AG4_Blastophaga_nsp_R1757_02_uxyz	Blastophaga_nsp_R1757_02_uxyz	0	R1757_02	INRA	P	GQ367617	GQ367719	***	GQ367815	China: Yunnan, Xishuangbanna Tropical BG	GQ367617	GQ367719	GQ367815
Wiebesia_contubernalis_R1905_01_uxz		AG4			Wiebesia contubernalis	AG4_Wiebesia_contubernalis_R1905_01_uxz	0	AG4_Wiebesia_contubernalis_R1905_01_uxz	Wiebesia_contubernalis_R1905_01_uxz	0	R1905_01	INRA	P	GQ367638	GQ367740	***	GQ367833	Malaysia: Sarawak: Pa'Lungan	GQ367638	GQ367740	GQ367833
Wiebesia_nsp_R1904_01_uxyz		AG4			Wiebesia n. sp.	AG4_Wiebesia_nsp_R1904_01_uxyz	0	AG4_Wiebesia_nsp_R1904_01_uxyz	Wiebesia_nsp_R1904_01_uxyz	0	R1904_01	INRA	P	GQ367637	GQ367739	***	GQ367832	Malaysia: Sarawak: Pa'Ukat	GQ367637	GQ367739	GQ367832
Agaon_nsp_R1938_01_uxyz		AGA			Agaon n. sp.	AGA_Agaon_nsp_R1938_01_uxyz	0	AGA_Agaon_nsp_R1938_01_uxyz	Agaon_nsp_R1938_01_uxyz	0	R1938_01	INRA	P	GQ367649	GQ367750	***	GQ367843	Cameroun: Mont Koupé	GQ367649	GQ367750	GQ367843
Agaon_spatulatum_R1925_01_uxyz		AGA			Agaon spatulatum	AGA_Agaon_spatulatum_R1925_01_uxyz	0	AGA_Agaon_spatulatum_R1925_01_uxyz	Agaon_spatulatum_R1925_01_uxyz	0	R1925_01	INRA	P	GQ367641	GQ367743	***	GQ367836	Cameroun: 60 km north of Baha	GQ367641	GQ367743	GQ367836
Alfonsiella_brongersmai_R1935_02_uxyz		AGA			Alfonsiella brongersmai	AGA_Alfonsiella_brongersmai_R1935_02_uxyz	0	AGA_Alfonsiella_brongersmai_R1935_02_uxyz	Alfonsiella_brongersmai_R1935_02_uxyz	0	R1935_02	INRA	P	GQ367646	GQ367747	***	GQ367841	Cameroun: Bafang	GQ367646	GQ367747	GQ367841
Alfonsiella_longiscapa_R2474_01_uxyz		AGA			Alfonsiella longiscapa	AGA_Alfonsiella_longiscapa_R2474_01_uxyz	0	AGA_Alfonsiella_longiscapa_R2474_01_uxyz	Alfonsiella_longiscapa_R2474_01_uxyz	0	R2474_01	INRA	P	GQ367674	GQ367771	***	GQ367866	Mozambique: Nachenque	GQ367674	GQ367771	GQ367866
Alfonsiella_michaloudi_R1935_01_uxyz		AGA			Alfonsiella michaloudi	AGA_Alfonsiella_michaloudi_R1935_01_uxyz	0	AGA_Alfonsiella_michaloudi_R1935_01_uxyz	Alfonsiella_michaloudi_R1935_01_uxyz	0	R1935_01	INRA	P	GQ367645	GQ367746	***	GQ367840	Cameroun: Bafang	GQ367645	GQ367746	GQ367840
Alfonsiella_pipithiensis_R2475_01_uxyz		AGA			Alfonsiella pipithiensis	AGA_Alfonsiella_pipithiensis_R2475_01_uxyz	0	AGA_Alfonsiella_pipithiensis_R2475_01_uxyz	Alfonsiella_pipithiensis_R2475_01_uxyz	0	R2475_01	INRA	P	GQ367675	GQ367772	***	GQ367867	South Africa: KwaZulu-Natal, Ngome forest	GQ367675	GQ367772	GQ367867
Allotriozoon_heterandromorphum_R2190_01_uxyz		AGA			Allotriozoon heterandromorphum	AGA_Allotriozoon_heterandromorphum_R2190_01_uxyz	0	AGA_Allotriozoon_heterandromorphum_R2190_01_uxyz	Allotriozoon_heterandromorphum_R2190_01_uxyz	0	R2190_01	INRA	P	GQ367667	GQ367765	***	GQ367860	Gabon: Makokou, Ipassa cantine	GQ367667	GQ367765	GQ367860
Courtella_hladikae_R1934_01_uxyz		AGA			Courtella hladikae	AGA_Courtella_hladikae_R1934_01_uxyz	0	AGA_Courtella_hladikae_R1934_01_uxyz	Courtella_hladikae_R1934_01_uxyz	0	R1934_01	INRA	P	GQ367644	-	-	GQ367839	Cameroun: Mont Koupé	GQ367644	GQ367745	GQ367839
Deilagaon_chrysolepidis_R1372_04_uxyz		AGA			Deilagaon chrysolepidis	AGA_Deilagaon_chrysolepidis_R1372_04_uxyz	0	AGA_Deilagaon_chrysolepidis_R1372_04_uxyz	Deilagaon_chrysolepidis_R1372_04_uxyz	0	R1372_04	INRA	P	GQ367587	GQ367689	***	GQ367786	Indonesia: Sulawesi Bantimurum	GQ367587	GQ367689	GQ367786
Elisabethiella_glumosae_R1937_01_uxyz		AGA			Elisabethiella glumosae	AGA_Elisabethiella_glumosae_R1937_01_uxyz	0	AGA_Elisabethiella_glumosae_R1937_01_uxyz	Elisabethiella_glumosae_R1937_01_uxyz	0	R1937_01	INRA	P	GQ367648	GQ367749	***	GQ367842	Cameroun: Tibati	GQ367648	GQ367749	GQ367842
Elisabethiella_reflexa_R1813_01_uxyz		AGA			Elisabethiella reflexa	AGA_Elisabethiella_reflexa_R1813_01_uxyz	0	AGA_Elisabethiella_reflexa_R1813_01_uxyz	Elisabethiella_reflexa_R1813_01_uxyz	0	R1813_01	INRA	P	GQ367622	GQ367724	***	GQ367818	Madagascar: Sahabe-Est	GQ367622	GQ367724	GQ367818
Eupristina_altissima_R1599_01_uxyz		AGA			Eupristina altissima	AGA_Eupristina_altissima_R1599_01_uxyz	0	AGA_Eupristina_altissima_R1599_01_uxyz	Eupristina_altissima_R1599_01_uxyz	0	R1599_01	INRA	P	GQ367606	GQ367707	***	GQ367803	China: Yunnan, Menglian	GQ367606	GQ367707	GQ367803
Eupristina_cyclostigma_R1611_01_uxyz		AGA			Eupristina cyclostigma	AGA_Eupristina_cyclostigma_R1611_01_uxyz	0	AGA_Eupristina_cyclostigma_R1611_01_uxyz	Eupristina_cyclostigma_R1611_01_uxyz	0	R1611_01	INRA	P	GQ367607	GQ367708	***	GQ367804	China: Yunnan, Luxi city, Zhetan village	GQ367607	GQ367708	GQ367804
Eupristina_koninsbergeri_R1875_01_uxyz		AGA			Eupristina koninsbergeri	AGA_Eupristina_koninsbergeri_R1875_01_uxyz	0	AGA_Eupristina_koninsbergeri_R1875_01_uxyz	Eupristina_koninsbergeri_R1875_01_uxyz	0	R1875_01	INRA	P	GQ367633	GQ367735	***	GQ367828	Malaysia: Sarawak, Pa'Lungan	GQ367633	GQ367735	GQ367828
Eupristina_n_sp_R1594_01_uxyz		AGA			Eupristina n. sp.	AGA_Eupristina_n_sp_R1594_01_uxyz	0	AGA_Eupristina_n_sp_R1594_01_uxyz	Eupristina_n_sp_R1594_01_uxyz	0	R1594_01	INRA	P	GQ367605	GQ367706	***	GQ367802	China: Yunnan, Lancang county	GQ367605	GQ367706	GQ367802
Eupristina_verticillata_R1663_03_uxyz		AGA			Eupristina verticillata	AGA_Eupristina_verticillata_R1663_03_uxyz	0	AGA_Eupristina_verticillata_R1663_03_uxyz	Eupristina_verticillata_R1663_03_uxyz	0	R1663_03	INRA	P	GQ367612	GQ367713	***	GQ367809	China: Yunnan, Mengzi county	GQ367612	GQ367713	GQ367809
Nigeriella_excavata_R1534_01_uxyz		AGA			Nigeriella excavata	AGA_Nigeriella_excavata_R1534_01_uxyz	0	AGA_Nigeriella_excavata_R1534_01_uxyz	Nigeriella_excavata_R1534_01_uxyz	0	R1534_01	INRA	P	GQ367601	GQ367702	***	GQ367798	South Africa: Mpumalanga, Blyde River Canyon	GQ367601	GQ367702	GQ367798
Nigeriella_fusciceps_R1765_05_uxyz		AGA			Nigeriella fusciceps	AGA_Nigeriella_fusciceps_R1765_05_uxyz	0	AGA_Nigeriella_fusciceps_R1765_05_uxyz	Nigeriella_fusciceps_R1765_05_uxyz	0	R1765_05	INRA	P	GQ367619	GQ367721	***	GQ367816	Burkina Faso: Koro falls, 15km Bobodioulasso	GQ367619	GQ367721	GQ367816
Pegoscapus_aguilari_R1529_01_uxyz		AGA			Pegoscapus aguilari	AGA_Pegoscapus_aguilari_R1529_01_uxyz	0	AGA_Pegoscapus_aguilari_R1529_01_uxyz	Pegoscapus_aguilari_R1529_01_uxyz	0	R1529_01	INRA	P	GQ367598	GQ367699	***	GQ367795	Costa Rica: San José, Pozo de Santana	GQ367598	GQ367699	GQ367795
Pegoscapus_bagataensis_R1682_01_uxyz		AGA			Pegoscapus bagataensis	AGA_Pegoscapus_bagataensis_R1682_01_uxyz	0	AGA_Pegoscapus_bagataensis_R1682_01_uxyz	Pegoscapus_bagataensis_R1682_01_uxyz	0	R1682_01	INRA	P	GQ367613	GQ367714	***	GQ367810	Colombia: Cundinamarca Bogota D.C.	GQ367613	GQ367714	GQ367810
Pegoscapus_nsp_R1956_01_uxyz		AGA			Pegoscapus n. sp.	AGA_Pegoscapus_nsp_R1956_01_uxyz	0	AGA_Pegoscapus_nsp_R1956_01_uxyz	Pegoscapus_nsp_R1956_01_uxyz	0	R1956_01	INRA	P	GQ367653	GQ367753	***	GQ367847	Costa Rica: San José Puriscal, San Raphael	GQ367653	GQ367753	GQ367847
Pegoscapus_sp_D1494_uvxy		AGA			Pegoscapus sp.	AGA_Pegoscapus_sp_D1494_uvxy	0	AGA_Pegoscapus_sp_D1494_uvxy	Pegoscapus_sp_D1494_uvxy	0	D1494	49085	S		AY599273	***	†	India: Uttar Pradesh: New Delhi		AY599273	MISSING
Pegoscapus_tonduzi_R1530_01_uxz		AGA			Pegoscapus tonduzi	AGA_Pegoscapus_tonduzi_R1530_01_uxz	0	AGA_Pegoscapus_tonduzi_R1530_01_uxz	Pegoscapus_tonduzi_R1530_01_uxz	0	R1530_01	INRA	P	GQ367599	GQ367700	***	GQ367796	Costa Rica: Heredia, Santo Domingo	GQ367599	GQ367700	GQ367796
Platyscapa_bergi_R1820_01_uxyz		AGA			Platyscapa bergi	AGA_Platyscapa_bergi_R1820_01_uxyz	0	AGA_Platyscapa_bergi_R1820_01_uxyz	Platyscapa_bergi_R1820_01_uxyz	0	R1820_01	INRA	P	GQ367624	GQ367726	***	GQ367820	Madagascar: Circuit Plateau de Nimalo-Andringitra	GQ367624	GQ367726	GQ367820
Platyscapa_nsp_R1586_01_uxyz		AGA			Platyscapa sp.	AGA_Platyscapa_nsp_R1586_01_uxyz	0	AGA_Platyscapa_nsp_R1586_01_uxyz	Platyscapa_nsp_R1586_01_uxyz	0	R1586_01	INRA	P	GQ367603	GQ367704	***	GQ367800	China: Yunnan: Menglian county, Malong	GQ367603	GQ367704	GQ367800
Platyscapa_nsp_R1587_01_uxyz		AGA			Platyscapa sp.	AGA_Platyscapa_nsp_R1587_01_uxyz	0	AGA_Platyscapa_nsp_R1587_01_uxyz	Platyscapa_nsp_R1587_01_uxyz	0	R1587_01	INRA	P	GQ367604	GQ367705	***	GQ367801	China: Yunnan: Lancon	GQ367604	GQ367705	GQ367801
Platyscapa_nsp_R1620_05_uxyz		AGA			Platyscapa sp.	AGA_Platyscapa_nsp_R1620_05_uxyz	0	AGA_Platyscapa_nsp_R1620_05_uxyz	Platyscapa_nsp_R1620_05_uxyz	0	R1620_05	INRA	P	GQ367611	GQ367712	***	GQ367808	China: Yunnan: Yingjiang county, Mangbang village	GQ367611	GQ367712	GQ367808
Platyscapa_nsp_R1624_01_uxyz		AGA			Platyscapa sp.	AGA_Platyscapa_nsp_R1624_01_uxyz	0	AGA_Platyscapa_nsp_R1624_01_uxyz	Platyscapa_nsp_R1624_01_uxyz	0	R1624_01	INRA	P	GQ367609	GQ367710	***	GQ367806	China: Yunnan: Longchuan, Jing Han Man Kong Cui	GQ367609	GQ367710	GQ367806
Platyscapa_nsp_R1629_01_uxyz		AGA			Platyscapa sp.	AGA_Platyscapa_nsp_R1629_01_uxyz	0	AGA_Platyscapa_nsp_R1629_01_uxyz	Platyscapa_nsp_R1629_01_uxyz	0	R1629_01	INRA	P	GQ367610	GQ367711	***	GQ367807	China: Yunnan: Menglian city	GQ367610	GQ367711	GQ367807
Platyscapa_quadraticeps_R1752_01_uxyz		AGA			Platyscapa quadraticeps	AGA_Platyscapa_quadraticeps_R1752_01_uxyz	0	AGA_Platyscapa_quadraticeps_R1752_01_uxyz	Platyscapa_quadraticeps_R1752_01_uxyz	0	R1752_01	INRA	P	GQ367616	GQ367717	***	GQ367813	China: Yunnan: Xishuangbanna Tropical BG	GQ367616	GQ367717	GQ367813
Platyscapa_sp_R1330_01_uxyz		AGA			Platyscapa sp.	AGA_Platyscapa_sp_R1330_01_uxyz	0	AGA_Platyscapa_sp_R1330_01_uxyz	Platyscapa_sp_R1330_01_uxyz	0	R1330_01	INRA	P					India
Pleistodontes_froggatti_R1397_01_uxyz		AGA			Pleistodontes froggatti	AGA_Pleistodontes_froggatti_R1397_01_uxyz	0	AGA_Pleistodontes_froggatti_R1397_01_uxyz	Pleistodontes_froggatti_R1397_01_uxyz	0	R1397_01	INRA	P	GQ367589	GQ367691	***	GQ367788	Australia: Queensland, Milla Milla falls	GQ367589	GQ367691	GQ367788
Pleistodontes_greenwoodi_R1422_01_uxyz		AGA			Pleistodontes greenwoodi	AGA_Pleistodontes_greenwoodi_R1422_01_uxyz	0	AGA_Pleistodontes_greenwoodi_R1422_01_uxyz	Pleistodontes_greenwoodi_R1422_01_uxyz	0	R1422_01	INRA	P	GQ367595	GQ367696	***	GQ367792	Australia: Queensland, North of Cairns	GQ367595	GQ367696	GQ367792
Pleistodontes_imperialis_R1396_01_uxyz		AGA			Pleistodontes imperialis	AGA_Pleistodontes_imperialis_R1396_01_uxyz	0	AGA_Pleistodontes_imperialis_R1396_01_uxyz	Pleistodontes_imperialis_R1396_01_uxyz	0	R1396_01	INRA	P	GQ367588	GQ367690	***	GQ367787	Australia: Western Australia, Rottnest Island	GQ367588	GQ367690	GQ367787
Pleistodontes_nitens_R1416_02_uxyz		AGA			Pleistodontes nitens	AGA_Pleistodontes_nitens_R1416_02_uxyz	0	AGA_Pleistodontes_nitens_R1416_02_uxyz	Pleistodontes_nitens_R1416_02_uxyz	0	R1416_02	INRA	P	GQ367592	GQ367693	***	GQ367790	Australia: Queensland, Milla Milla falls	GQ367592	GQ367693	GQ367790
Pleistodontes_nr_blandus_R1252_01_uxyz		AGA			Pleistodontes nr blandus	AGA_Pleistodontes_nr_blandus_R1252_01_uxyz	0	AGA_Pleistodontes_nr_blandus_R1252_01_uxyz	Pleistodontes_nr_blandus_R1252_01_uxyz	0	R1252 01	INRA	P					Vanuatu Islands: Aneityum, Anelgowhat
Pleistodontes_nsp_nr_blandus_R1252_02a_uxyz		AGA			Pleistodontes nr blandus	AGA_Pleistodontes_nsp_nr_blandus_R1252_02a_uxyz	0	AGA_Pleistodontes_nsp_nr_blandus_R1252_02a_uxyz	Pleistodontes_nsp_nr_blandus_R1252_02a_uxyz	0	R1252 02	INRA	P	GQ367581	GQ367682	***	GQ367779	Vanuatu Islands: Aneityum, Anelgowhat	GQ367581	GQ367682	GQ367779
Pleistodontes_nsp_nr_blandus_R1252_02b_uxyz		AGA			Pleistodontes nr blandus	AGA_Pleistodontes_nsp_nr_blandus_R1252_02b_uxyz	0	AGA_Pleistodontes_nsp_nr_blandus_R1252_02b_uxyz	Pleistodontes_nsp_nr_blandus_R1252_02b_uxyz	0	R1252_02b	INRA	P					Vanuatu Islands: Aneityum, Anelgowhat	GQ367581	GQ367682
Pleistodontes_nsp_R1372_01_uxyz		AGA			Pleistodontes n. sp.	AGA_Pleistodontes_nsp_R1372_01_uxyz	0	AGA_Pleistodontes_nsp_R1372_01_uxyz	Pleistodontes_nsp_R1372_01_uxyz	0	R1372_01	INRA	P	GQ367586	GQ367688	***	GQ367785	Indonesia: Sulawesi, Bantimurum	GQ367586	GQ367688	GQ367785
Pleistodontes_rigisamos_R1410_01_uxyz		AGA			Pleistodontes rigisamos	AGA_Pleistodontes_rigisamos_R1410_01_uxyz	0	AGA_Pleistodontes_rigisamos_R1410_01_uxyz	Pleistodontes_rigisamos_R1410_01_uxyz	0	R1410_01	INRA	P	GQ367590	GQ367692	***	GQ367789	Australia: Queensland, Atherton Tableland	GQ367590	GQ367692	GQ367789
Pleistodontes_sp2_D2082_uvxyz		AGA			Pleistodontes sp. 2	AGA_Pleistodontes_sp2_D2082_uvxyz	0	AGA_Pleistodontes_sp2_D2082_uvxyz	Pleistodontes_sp2_D2082_uvxyz	0	D2082	161225	S					Australia: QLD: Main Range National Park
Pleistodontes_xanthocephalus_1422_02_uxyz		AGA			Pleistodontes xanthocephalus	AGA_Pleistodontes_xanthocephalus_1422_02_uxyz	0	AGA_Pleistodontes_xanthocephalus_1422_02_uxyz	Pleistodontes_xanthocephalus_1422_02_uxyz	0	R1422_02	INRA	P	GQ367596	GQ367697	***	GQ367793	Australia: QLD, North of Cairns	GQ367596	GQ367697	GQ367793
Waterstoniella_nsp_nr_errata_R1860_01_uxyz		AGA			Waterstoniella n. sp. nr errata	AGA_Waterstoniella_nsp_nr_errata_R1860_01_uxyz	0	AGA_Waterstoniella_nsp_nr_errata_R1860_01_uxyz	Waterstoniella_nsp_nr_errata_R1860_01_uxyz	0	R1860_01	INRA	P	GQ367635	GQ367737	***	GQ367830	Malaysia: Sarawak: Bario	GQ367635	GQ367737	GQ367830
Waterstoniella_nsp_nr_malayana_R1871_01_uxyz		AGA			Waterstoniella n. sp. nr malayana	AGA_Waterstoniella_nsp_nr_malayana_R1871_01_uxyz	0	AGA_Waterstoniella_nsp_nr_malayana_R1871_01_uxyz	Waterstoniella_nsp_nr_malayana_R1871_01_uxyz	0	R1871_01	INRA	P	GQ367661	GQ367759	***	GQ367855	Malaysia: Sarawak: Bario	GQ367661	GQ367759	GQ367855
Waterstoniella_nsp_R1855_01_uxyz		AGA			Waterstoniella n. sp.	AGA_Waterstoniella_nsp_R1855_01_uxyz	0	AGA_Waterstoniella_nsp_R1855_01_uxyz	Waterstoniella_nsp_R1855_01_uxyz	0	R1855_01	INRA	P	GQ367627	GQ367729	***	GQ367822	Malaysia: Sarawak: Pa'Lungan	GQ367627	GQ367729	GQ367822
Waterstoniella_nsp_R1876_01_uxyz		AGA			Waterstoniella n. sp.	AGA_Waterstoniella_nsp_R1876_01_uxyz	0	AGA_Waterstoniella_nsp_R1876_01_uxyz	Waterstoniella_nsp_R1876_01_uxyz	0	R1876_01	INRA	P	GQ367634	GQ367736	***	GQ367829	Malaysia: Sarawak: Pa'Lungan	GQ367634	GQ367736	GQ367829
Waterstoniella_nsp_R1878_01_uxyz		AGA			Waterstoniella n. sp.	AGA_Waterstoniella_nsp_R1878_01_uxyz	0	AGA_Waterstoniella_nsp_R1878_01_uxyz	Waterstoniella_nsp_R1878_01_uxyz	0	R1878_01	INRA	P	GQ367628	GQ367730	***	GQ367823	Malaysia: Sarawak: Pa'Lungan	GQ367628	GQ367730	GQ367823
Waterstoniella_nsp_R2066_01_uxz		AGA			Waterstoniella n. sp.	AGA_Waterstoniella_nsp_R2066_01_uxz	0	AGA_Waterstoniella_nsp_R2066_01_uxz	Waterstoniella_nsp_R2066_01_uxz	0	R2066_01	INRA	P	GQ367632	GQ367734	***	GQ367827	Indonesia: Sulawesi: Leang Leang	GQ367632	GQ367734	GQ367827
Blastophaga_psenes_R1536_01_uxyz		AGB			Blastophaga psenes	AGB_Blastophaga_psenes_R1536_01_uxyz	0	AGB_Blastophaga_psenes_R1536_01_uxyz	Blastophaga_psenes_R1536_01_uxyz	0	R1536_01	INRA	P	GQ367602	GQ367703	***	GQ367799	France: Hérault, Sussargues	GQ367602	GQ367703	GQ367799
Blastophaga_quadrupes_R1879_01_uxyz		AGB			Blastophaga quadrupes	AGB_Blastophaga_quadrupes_R1879_01_uxyz	0	AGB_Blastophaga_quadrupes_R1879_01_uxyz	Blastophaga_quadrupes_R1879_01_uxyz	0	R1879_01	INRA	P	GQ367636	GQ367738	***	GQ367831	Malaysia: Sarawak, Bario	GQ367636	GQ367738	GQ367831
Dolichoris_beddomei_R0914_01_uxyz		AGB			Dolichoris beddomei	AGB_Dolichoris_beddomei_R0914_01_uxyz	0	AGB_Dolichoris_beddomei_R0914_01_uxyz	Dolichoris_beddomei_R0914_01_uxyz	0	R0914_01	INRA	P	GQ367574	GQ367676	***	GQ367773	India: Western Ghatts	GQ367574	GQ367676	GQ367773
Dolichoris_nsp_R1229_01_uxyz		AGB			Dolichoris n. sp.	AGB_Dolichoris_nsp_R1229_01_uxyz	0	AGB_Dolichoris_nsp_R1229_01_uxyz	Dolichoris_nsp_R1229_01_uxyz	0	R1229_01	INRA	P	GQ367575	GQ367677	***	GQ367774	New Caledonia: Le Mont-Dore, Vallée de la Thy	GQ367575	GQ367677	GQ367774
Dolichoris_nsp_R1232_01_uxz		AGB			Dolichoris n. sp.	AGB_Dolichoris_nsp_R1232_01_uxz	0	AGB_Dolichoris_nsp_R1232_01_uxz	Dolichoris_nsp_R1232_01_uxz	0	R1232_01	INRA	P	GQ367576	GQ367678	***	GQ367775	New Caledonia: Between Thio and Boulouparis	GQ367576	GQ367678	GQ367775
Dolichoris_nsp_R1237_01_uxyz		AGB			Dolichoris n. sp.	AGB_Dolichoris_nsp_R1237_01_uxyz	0	AGB_Dolichoris_nsp_R1237_01_uxyz	Dolichoris_nsp_R1237_01_uxyz	0	R1237_01	INRA	P	GQ367577	GQ367679	***	GQ367776	New Caledonia: Yaté. Above St Gabriel	GQ367577	GQ367679	GQ367776
Dolichoris_nsp_R1238_01_uxyz		AGB			Dolichoris n. sp.	AGB_Dolichoris_nsp_R1238_01_uxyz	0	AGB_Dolichoris_nsp_R1238_01_uxyz	Dolichoris_nsp_R1238_01_uxyz	0	R1238_01	INRA	P	GQ367578	GQ367680	***	GQ367777	New Caledonia: Yaté. Above St Gabriel	GQ367578	GQ367680	GQ367777
Dolichoris_nsp_R1276_01_uxz		AGB			Dolichoris n. sp.	AGB_Dolichoris_nsp_R1276_01_uxz	0	AGB_Dolichoris_nsp_R1276_01_uxz	Dolichoris_nsp_R1276_01_uxz	0	R1276_01	INRA	P	GQ367584	GQ367685	***	GQ367782	New Caledonia: Ponérihouen, Mt Aoupinié	GQ367584	GQ367685	GQ367782
Dolichoris_nsp_R1288_01_uxyz		AGB			Dolichoris n. sp.	AGB_Dolichoris_nsp_R1288_01_uxyz	0	AGB_Dolichoris_nsp_R1288_01_uxyz	Dolichoris_nsp_R1288_01_uxyz	0	R1288_01	INRA	P	GQ367585	GQ367686	***	GQ367783	New Caledonia: Dumbéa. Mt Dzumac	GQ367585	GQ367686	GQ367783
Dolichoris_sp_9_R_SU80_1239_01_uxyz		AGB			Dolichoris sp. 9	AGB_Dolichoris_sp_9_R_SU80_1239_01_uxyz	0	AGB_Dolichoris_sp_9_R_SU80_1239_01_uxyz	Dolichoris_sp_9_R_SU80_1239_01_uxyz	0	R SU80 1239 01	INRA	P					New Caledonia: Yaté. Between St Gabriel and Kwe Beni River
Dolichoris_sp1_R_GW1225_1235_01_uxyz		AGB			Dolichoris sp. 1	AGB_Dolichoris_sp1_R_GW1225_1235_01_uxyz	0	AGB_Dolichoris_sp1_R_GW1225_1235_01_uxyz	Dolichoris_sp1_R_GW1225_1235_01_uxyz	0	R GW1225 1235 01	INRA	P					New Caledonia: Monts Dzumac
Dolichoris_sp10_R_SU106_1248_01_uxyz		AGB			Dolichoris sp. 10	AGB_Dolichoris_sp10_R_SU106_1248_01_uxyz	0	AGB_Dolichoris_sp10_R_SU106_1248_01_uxyz	Dolichoris_sp10_R_SU106_1248_01_uxyz	0	R SU106 1248 01	INRA	P					Vanuatu Islands: Aneityum, Utche. Inwo Utche River
Dolichoris_sp11_R_SU134_1265_01_uxyz		AGB			Dolichoris sp. 11	AGB_Dolichoris_sp11_R_SU134_1265_01_uxyz	0	AGB_Dolichoris_sp11_R_SU134_1265_01_uxyz	Dolichoris_sp11_R_SU134_1265_01_uxyz	0	R SU134 1265 01	INRA	P					New Caledonia: Baie de Lekiny
Dolichoris_sp12_R_SU179_1283_01_uxyz		AGB			Dolichoris sp. 12	AGB_Dolichoris_sp12_R_SU179_1283_01_uxyz	0	AGB_Dolichoris_sp12_R_SU179_1283_01_uxyz	Dolichoris_sp12_R_SU179_1283_01_uxyz	0	R SU179 1283 01	INRA	P					New Caledonia: Boulouparis. Mt Do
Dolichoris_sp2_R_GW1226_1236_01_uxyz		AGB			Dolichoris sp. 2	AGB_Dolichoris_sp2_R_GW1226_1236_01_uxyz	0	AGB_Dolichoris_sp2_R_GW1226_1236_01_uxyz	Dolichoris_sp2_R_GW1226_1236_01_uxyz	0	R GW1226 1236 01	INRA	P					New Caledonia: Monts Dzumac
Dolichoris_sp3_R_SU165_1275_01_uxyz		AGB			Dolichoris sp. 3	AGB_Dolichoris_sp3_R_SU165_1275_01_uxyz	0	AGB_Dolichoris_sp3_R_SU165_1275_01_uxyz	Dolichoris_sp3_R_SU165_1275_01_uxyz	0	R SU165 1275 01	INRA	P					New Caledonia: Ponérihouen, Mt Aoupinié
Dolichoris_sp4_R_SU71_1238_01_uxyz		AGB			Dolichoris sp. 4	AGB_Dolichoris_sp4_R_SU71_1238_01_uxyz	0	AGB_Dolichoris_sp4_R_SU71_1238_01_uxyz	Dolichoris_sp4_R_SU71_1238_01_uxyz	0	R SU71 1238 01	INRA	P	GQ367680				New Caledonia: Yaté. Above St Gabriel	GQ367680
Dolichoris_sp5_R_SU63_uxyz		AGB			Dolichoris sp. 5	AGB_Dolichoris_sp5_R_SU63_uxyz	0	AGB_Dolichoris_sp5_R_SU63_uxyz	Dolichoris_sp5_R_SU63_uxyz	0	R SU63	INRA	P					New Caledonia: Yaté. St Gabriel
Dolichoris_sp6_R_SU16_1228_01_uxyz		AGB			Dolichoris sp. 6	AGB_Dolichoris_sp6_R_SU16_1228_01_uxyz	0	AGB_Dolichoris_sp6_R_SU16_1228_01_uxyz	Dolichoris_sp6_R_SU16_1228_01_uxyz	0	R SU16 1228 01	INRA	P					New Caledonia: Col d'Amieu
Dolichoris_sp7_R_SU67_1234_01_uxyz		AGB			Dolichoris sp. 7	AGB_Dolichoris_sp7_R_SU67_1234_01_uxyz	0	AGB_Dolichoris_sp7_R_SU67_1234_01_uxyz	Dolichoris_sp7_R_SU67_1234_01_uxyz	0	R SU67 1234 01	INRA	P					New Caledonia: Yaté. St Gabriel
Dolichoris_sp8_R_SU69_1236_01_xyz		AGB			Dolichoris sp. 8	AGB_Dolichoris_sp8_R_SU69_1236_01_xyz	0	AGB_Dolichoris_sp8_R_SU69_1236_01_xyz	Dolichoris_sp8_R_SU69_1236_01_xyz	0	R SU69 1236 01	INRA	P					New Caledonia: Yaté. Above St Gabriel
Valesia_esquirolianae_R1619_01_uxyz		AGB			Valesia esquirolianae	AGB_Valesia_esquirolianae_R1619_01_uxyz	0	AGB_Valesia_esquirolianae_R1619_01_uxyz	Valesia_esquirolianae_R1619_01_uxyz	0	R1619_01	INRA	P	GQ367608	GQ367709	***	GQ367805	China: Yunnan: Yingjiang county, Mangbang Vill.	GQ367608	GQ367709	GQ367805
Valesia_javana_hilli_R1745_01_uxyz		AGB			Valesia javana hilli	AGB_Valesia_javana_hilli_R1745_01_uxyz	0	AGB_Valesia_javana_hilli_R1745_01_uxyz	Valesia_javana_hilli_R1745_01_uxyz	0	R1745_01	INRA	P	GQ367615	GQ367716	***	GQ367812	China: Guangzhou: South China Botanical Garden	GQ367615	GQ367716	GQ367812
Valesia_nsp_R1991_01_uxyz		AGB			Valesia n. sp.	AGB_Valesia_nsp_R1991_01_uxyz	0	AGB_Valesia_nsp_R1991_01_uxyz	Valesia_nsp_R1991_01_uxyz	0	R1991_01	INRA	P	GQ367658	GQ367756	***	GQ367852	Malaysia: Sarawak: Pa'Lungan	GQ367658	GQ367756	GQ367852
Ceratosolen_appendiculatus_R1423_01_uxyz		AGK			Ceratosolen appendiculatus	AGK_Ceratosolen_appendiculatus_R1423_01_uxyz	0	AGK_Ceratosolen_appendiculatus_R1423_01_uxyz	Ceratosolen_appendiculatus_R1423_01_uxyz	0	R1423_01	INRA	P	GQ367597	GQ367698	***	GQ367794	Australia: QLD:, Kuranda	GQ367597	GQ367698	GQ367794
Ceratosolen_arabicus_R2191_01_uxyz		AGK			Ceratosolen arabicus	AGK_Ceratosolen_arabicus_R2191_01_uxyz	0	AGK_Ceratosolen_arabicus_R2191_01_uxyz	Ceratosolen_arabicus_R2191_01_uxyz	0	R2191_01	INRA	P	GQ367668	GQ367766	***	GQ367861	Gabon: Makokou, village	GQ367668	GQ367766	GQ367861
Ceratosolen_armipes_R2197_01_uxyz		AGK			Ceratosolen armipes	AGK_Ceratosolen_armipes_R2197_01_uxyz	0	AGK_Ceratosolen_armipes_R2197_01_uxyz	Ceratosolen_armipes_R2197_01_uxyz	0	R2197_01	INRA	P	GQ367671	GQ367769	***	GQ367864	Indonesia: Papua Barat, Nimba river	GQ367671	GQ367769	GQ367864
Ceratosolen_blommersi_R1821_01_uxyz		AGK			Ceratosolen blommersi	AGK_Ceratosolen_blommersi_R1821_01_uxyz	0	AGK_Ceratosolen_blommersi_R1821_01_uxyz	Ceratosolen_blommersi_R1821_01_uxyz	0	R1821_01	INRA	P	GQ367625	GQ367727	***	GQ367821	Madagascar: Road nr Andringitra	GQ367625	GQ367727	GQ367821
Ceratosolen_emarginatus_R1910_01_uxyz		AGK			Ceratosolen emarginatus	AGK_Ceratosolen_emarginatus_R1910_01_uxyz	0	AGK_Ceratosolen_emarginatus_R1910_01_uxyz	Ceratosolen_emarginatus_R1910_01_uxyz	0	R1910_01	INRA	P	GQ367639	GQ367741	***	GQ367834	China: Yunnan: Xishuangbanna Tropical BG	GQ367639	GQ367741	GQ367834
Ceratosolen_flabellatus_R1940_01_uxyz		AGK			Ceratosolen flabellatus	AGK_Ceratosolen_flabellatus_R1940_01_uxyz	0	AGK_Ceratosolen_flabellatus_R1940_01_uxyz	Ceratosolen_flabellatus_R1940_01_uxyz	0	R1940_01	INRA	P	GQ367650	GQ367751	***	GQ367844	Cameroun: 30 km W Yaoundé	GQ367650	GQ367751	GQ367844
Ceratosolen_galili_R1532_06_uxyz		AGK			Ceratosolen galili	AGK_Ceratosolen_galili_R1532_06_uxyz	0	AGK_Ceratosolen_galili_R1532_06_uxyz	Ceratosolen_galili_R1532_06_uxyz	0	R1532_06	INRA	P	GQ367600	GQ367701	***	GQ367797	South Africa: Mpumalanga, Kruger NP	GQ367600	GQ367701	GQ367797
Ceratosolen_megacephalus_R1929_01_uxyz		AGK			Ceratosolen megacephalus	AGK_Ceratosolen_megacephalus_R1929_01_uxyz	0	AGK_Ceratosolen_megacephalus_R1929_01_uxyz	Ceratosolen_megacephalus_R1929_01_uxyz	0	R1929_01	INRA	P	GQ367642	GQ367744	***	GQ367837	Cameroun: Road Bafang-Baha	GQ367642	GQ367744	GQ367837
Ceratosolen_nsp_R1683_01_uxyz		AGK			Ceratosolen n. sp.	AGK_Ceratosolen_nsp_R1683_01_uxyz	0	AGK_Ceratosolen_nsp_R1683_01_uxyz	Ceratosolen_nsp_R1683_01_uxyz	0	R1683_01	INRA	P	GQ367614	GQ367715	***	GQ367811	Taiwan: Northern Taiwan	GQ367614	GQ367715	GQ367811
Ceratosolen_nsp_R1986_01_uxyz		AGK			Ceratosolen n. sp.	AGK_Ceratosolen_nsp_R1986_01_uxyz	0	AGK_Ceratosolen_nsp_R1986_01_uxyz	Ceratosolen_nsp_R1986_01_uxyz	0	R1986_01	INRA	P	GQ367655	GQ367754	***	GQ367849	Malaysia: Sarawak: Bario, Gem's Lodge	GQ367655	GQ367754	GQ367849
Ceratosolen_nsp_R2195_01_uxyz		AGK			Ceratosolen n. sp.	AGK_Ceratosolen_nsp_R2195_01_uxyz	0	AGK_Ceratosolen_nsp_R2195_01_uxyz	Ceratosolen_nsp_R2195_01_uxyz	0	R2195_01	INRA	P	GQ367669	GQ367767	***	GQ367862	Indonesia: Papua Barat: Batanta Kalyakhut river	GQ367669	GQ367767	GQ367862
Ceratosolen_nsp_R2196_01_uxyz		AGK			Ceratosolen n. sp.	AGK_Ceratosolen_nsp_R2196_01_uxyz	0	AGK_Ceratosolen_nsp_R2196_01_uxyz	Ceratosolen_nsp_R2196_01_uxyz	0	R2196_01	INRA	P	GQ367670	GQ367768	***	GQ367863	Indonesia: Papua Barat: Batanta, Kali Selatan river	GQ367670	GQ367768	GQ367863
Ceratosolen_silvestrianus_R1810_02_uxyz		AGK			Ceratosolen silvestrianus	AGK_Ceratosolen_silvestrianus_R1810_02_uxyz	0	AGK_Ceratosolen_silvestrianus_R1810_02_uxyz	Ceratosolen_silvestrianus_R1810_02_uxyz	0	R1810_02	INRA	P	GQ367621	GQ367723	***	GQ367817	Burkina Faso: Kourouma	GQ367621	GQ367723	GQ367817
Ceratosolen_sp1_R1328_01_uxyz		AGK			Ceratosolen sp. 1	AGK_Ceratosolen_sp1_R1328_01_uxyz	0	AGK_Ceratosolen_sp1_R1328_01_uxyz	Ceratosolen_sp1_R1328_01_uxyz	0	R1328 01	INRA	P					Malaysia: Sabah: Mt Kinabalu
Ceratosolen_sp2_D1961_uvxyz		AGK			Ceratosolen sp. 2	AGK_Ceratosolen_sp2_D1961_uvxyz	0	AGK_Ceratosolen_sp2_D1961_uvxyz	Ceratosolen_sp2_D1961_uvxyz	0	D1961	161322	P					Fiji: Viti Levu, Vunindawa
Ceratosolen_stupefactus_R1816_01_uxyz		AGK			Ceratosolen stupefactus	AGK_Ceratosolen_stupefactus_R1816_01_uxyz	0	AGK_Ceratosolen_stupefactus_R1816_01_uxyz	Ceratosolen_stupefactus_R1816_01_uxyz	0	R1816_01	INRA	P	GQ367623	GQ367725	***	GQ367819	Madagascar: Sahabé	GQ367623	GQ367725	GQ367819
Krabibia_sessilis_R1263_01_uxyz		AGK			Kradibia sessilis	AGK_Krabibia_sessilis_R1263_01_uxyz	0	AGK_Krabibia_sessilis_R1263_01_uxyz	Krabibia_sessilis_R1263_01_uxyz	0	R1263_01	INRA	P	GQ367583	GQ367684	***	GQ367781	New Caledonia: Maré, Tribu de Ceingeite	GQ367583	GQ367684	GQ367781
Kradibia_commuta_R2048_01_uxz		AGK			Kradibia commuta	AGK_Kradibia_commuta_R2048_01_uxz	0	AGK_Kradibia_commuta_R2048_01_uxz	Kradibia_commuta_R2048_01_uxz	0	R2048_01	INRA	P	GQ367659	GQ367757	***	GQ367853	Indonesia: Sulawesi: Karaenta NP	GQ367659	GQ367757	GQ367853
Kradibia_gestroi_afrum_R2186_01_uxyz		AGK			Kradibia gestroi afrum	AGK_Kradibia_gestroi_afrum_R2186_01_uxyz	0	AGK_Kradibia_gestroi_afrum_R2186_01_uxyz	Kradibia_gestroi_afrum_R2186_01_uxyz	0	R2186_01	INRA	P	GQ367665	GQ367763	***	GQ367859	Gabon: Makokou, Mbeza	GQ367665	GQ367763	GQ367859
Kradibia_ghigii_R1420_02_uxyz		AGK			Kradibia ghigii	AGK_Kradibia_ghigii_R1420_02_uxyz	0	AGK_Kradibia_ghigii_R1420_02_uxyz	Kradibia_ghigii_R1420_02_uxyz	0	R1420_02	INRA	P	GQ367594	GQ367695	***	GQ367791	Australia: QLD: Port Douglas	GQ367594	GQ367695	GQ367791
Kradibia_nsp_R1247_01_uxz		AGK			Kradibia n. sp.	AGK_Kradibia_nsp_R1247_01_uxz	0	AGK_Kradibia_nsp_R1247_01_uxz	Kradibia_nsp_R1247_01_uxz	0	R1247_01	INRA	P	GQ367580	GQ367681	***	GQ367778	Vanuatu Islands: Aneityum, Anelgowhat	GQ367580	GQ367681	GQ367778
Kradibia_nsp_R1864_01_uxyz		AGK			Kradibia n. sp.	AGK_Kradibia_nsp_R1864_01_uxyz	0	AGK_Kradibia_nsp_R1864_01_uxyz	Kradibia_nsp_R1864_01_uxyz	0	R1864_01	INRA	P	GQ367629	GQ367731	***	GQ367824	Malaysia: Sarawak: Bario	GQ367629	GQ367731	GQ367824
Kradibia_nsp_R2063_01_uxz		AGK			Kradibia n.sp.	AGK_Kradibia_nsp_R2063_01_uxz	1	AGK_Liporrhopalum_nsp_R2063_01_uxz	Kradibia_nsp_R2063_01_uxz	0	R2063_01	INRA	P	GQ367660	GQ367758	***	GQ367854	Indonesia: Sulawesi: Samingui	GQ367631	GQ367733	GQ367826
Kradibia_rutherforti_R1868_01_uxyz		AGK			Kradibia rutherforti	AGK_Kradibia_rutherforti_R1868_01_uxyz	0	AGK_Kradibia_rutherforti_R1868_01_uxyz	Kradibia_rutherforti_R1868_01_uxyz	0	R1868_01	INRA	P	GQ367631	GQ367733	***	GQ367826	Malaysia: Sarawak: Pa'Lungan	GQ367640	GQ367742	GQ367835
Kradibia_sp_R1920_01_uxyz		AGK			Kradibia sp.	AGK_Kradibia_sp_R1920_01_uxyz	0	AGK_Kradibia_sp_R1920_01_uxyz	Kradibia_sp_R1920_01_uxyz	0	R1920_01	INRA	P	GQ367640	GQ367742	***	GQ367835	Vanuatu Islands: Esperitu Santo	GQ367660	GQ367758	GQ367854
Tetrapus_ecuadoranus_R2180_01_uxyz		AGT			Tetrapus ecuadoranus	AGT_Tetrapus_ecuadoranus_R2180_01_uxyz	0	AGT_Tetrapus_ecuadoranus_R2180_01_uxyz	Tetrapus_ecuadoranus_R2180_01_uxyz	0	R2180_01	INRA	P	GQ367663	GQ367761	***	GQ367857	Costa Rica: Fortuna nr Lodge Arenal	GQ367663	GQ367761	GQ367857
Tetrapus_nsp_R1953_01_uxyz		AGT			Tetrapus n. sp.	AGT_Tetrapus_nsp_R1953_01_uxyz	0	AGT_Tetrapus_nsp_R1953_01_uxyz	Tetrapus_nsp_R1953_01_uxyz	0	R1953_01	INRA	P	GQ367652	GQ367752	***	GQ367846	Costa Rica: Puntarenas Osa, Las Magos	GQ367652	GQ367752	GQ367846
Tetrapus_nsp_R2161_01_uxyz		AGT			Tetrapus n. sp.	AGT_Tetrapus_nsp_R2161_01_uxyz	0	AGT_Tetrapus_nsp_R2161_01_uxyz	Tetrapus_nsp_R2161_01_uxyz	0	R2161_01	INRA	P	GQ367662	GQ367760	***	GQ367856	Brazil: Sao Paulo: Serrana	GQ367662	GQ367760	GQ367856
Tetrapus_nsp_R2185_01_uxyz		AGT			Tetrapus n. sp.	AGT_Tetrapus_nsp_R2185_01_uxyz	0	AGT_Tetrapus_nsp_R2185_01_uxyz	Tetrapus_nsp_R2185_01_uxyz	0	R2185_01	INRA	P	GQ367664	GQ367762	***	GQ367858	Costa Rica	GQ367664	GQ367762	GQ367858
Anacharis_sp_HymAToL_tuvxyz					Anacharis sp.	Anacharis_sp_HymAToL_tuvxyz	0	Anacharis_sp_HymAToL_tuvxyz	Anacharis_sp_HymAToL_tuvxyz	0	N/A	SMNH	S	N/A	N/A	N/A	N/A	HymAToL Project	N/A I have one		N/A
Aneurhynchus_sp_D1957_uxyz					Aneurhynchus sp.	Aneurhynchus_sp_D1957_uxyz	0	Aneurhynchus_sp_D1957_uxyz	Aneurhynchus_sp_D1957_uxyz	0	D1957	49114	P					USA: CA: Santa Cruz Co.
Anommatium_sp_D1954_uxyz					Anommatium sp.	Anommatium_sp_D1954_uxyz	0	Anommatium_sp_D1954_uxyz	Anommatium_sp_D1954_uxyz	0	D1954	49113	P					USA: CA: San Bernardino Co.
Aphelinus_asychis_D0961_uxyz		APA			Aphelinus asychis	APA_Aphelinus_asychis_D0961_uxyz	0	APA_Aphelinus_asychis_D0961_uxyz	Aphelinus_asychis_D0961_uxyz	0	D0961	75232	S	b	AY599362	***		France: Montpellier	†b I have one NOT on GB	AY599362
Aphelinus_kurdjomovi_D0957_tuvxy		APA			Aphelinus kurdjumovi	APA_Aphelinus_kurdjomovi_D0957_tuvxy	0	APA_Aphelinus_kurdjomovi_D0957_tuvxy	Aphelinus_kurdjomovi_D0957_tuvxy	0	D0957	n/a	S		AY599361	***	†	Republic of Georgia	abc I have one NOT on GB	AY599361	MISSING
Aphelinus_sp_D2705_vxyz		APA			Aphelinus sp.	APA_Aphelinus_sp_D2705_vxyz	0	APA_Aphelinus_sp_D2705_vxyz	Aphelinus_sp_D2705_vxyz	0	D2705	282790	P					USA: CA: Riverside Co.	c I have one NOT on GB		x
Eretmocerus_eremicus_D0808_tuvxyz		APA			Eretmocerus eremicus	APA_Eretmocerus_eremicus_D0808_tuvxyz	0	APA_Eretmocerus_eremicus_D0808_tuvxyz	Eretmocerus_eremicus_D0808_tuvxyz	0	D0808	49010	S		AY599369	***		M. Hunter, University of Arizona, (culture)		AY599369
Eretmocerus_mundus_GenBank_xy		APA			Eretmocerus mundus	APA_Eretmocerus_mundus_GenBank_xy	0	APA_Eretmocerus_mundus_GenBank_xy	Eretmocerus_mundus_GenBank_xy	0	GenBank	n/a	n/a	†	AF273667	AF273665	†	Australia	†	AF273667 // AF273665	MISSING
Eretmocerus_queenslandensis_GenBank_xy		APA			Eretmocerus queenslandensis	APA_Eretmocerus_queenslandensis_GenBank_xy	0	APA_Eretmocerus_queenslandensis_GenBank_xy	Eretmocerus_queenslandensis_GenBank_xy	0	GenBank	n/a	n/a	†	AF273668	AF273664	†	Australia	†	AF273668 // AF273664	MISSING
Eretmocerus_sp1_D2934_xy		APA			Eretmocerus sp.1	APA_Eretmocerus_sp1_D2934_xy	0	APA_Eretmocerus_sp1_D2934_xy	Eretmocerus_sp1_D2934_xy	0	D2934	13006	S	†	AY635294	AY640320	†	USA: CA: Riverside Co.	†	AY635294 // AY640320	MISSING
Eretmocerus_sp2_D2199_uvxyz		APA			Eretmocerus sp. 2	APA_Eretmocerus_sp2_D2199_uvxyz	0	APA_Eretmocerus_sp2_D2199_uvxyz	Eretmocerus_sp2_D2199_uvxyz	0	D2199	175279	S					Chile: Araucanía
Eutrichosomella_sp_KD434_uxy		APA			Eutrichosomella sp.	APA_Eutrichosomella_sp_KD434_uxy	0	APA_Eutrichosomella_sp_KD434_uxy	Eutrichosomella_sp_KD434_uxy	0	KD434	n/a	N/A		AY635293	AY640319	†	Australia: QLD: Mt. Isa		AY635293 // AY640319	MISSING
Samariola_sp_D2748_uxyz		APA			Samariola sp.	APA_Samariola_sp_D2748_uxyz	0	APA_Samariola_sp_D2748_uxyz	Samariola_sp_D2748_uxyz	0	D2748	172439	P	c	x	x	x	Nigeria: Osun: Ilie-Ife	c I have one NOT on GB		x
Aphytis_holoxanthus_D2938_xy		APAY			Aphytis holoxanthus	APAY_Aphytis_holoxanthus_D2938_xy	0	APAY_Aphytis_holoxanthus_D2938_xy	Aphytis_holoxanthus_D2938_xy	0	D2938	75157	S	†	AY635348	AY640374	†	USA: FL: Dade Co.	†	AY635348 // AY640374	MISSING
Aphytis_lingnanensis_D2939_uxy		APAY			Aphytis lingnanensis	APAY_Aphytis_lingnanensis_D2939_uxy	0	APAY_Aphytis_lingnanensis_D2939_uxy	Aphytis_lingnanensis_D2939_uxy	0	D2939	75241	S		AY635333	AY640359	†	B. Luck, UCR (culture from South China)		AY635333 // AY640359	MISSING
Aphytis_melinus_a_D0326_xy		APAY			Aphytis melinus (a)	APAY_Aphytis_melinus_a_D0326_xy	0	APAY_Aphytis_melinus_a_D0326_xy	Aphytis_melinus_a_D0326_xy	0	D0326	75223	S	†	AY635343	AY640369	†	B. Luck, UCR (culture from Valencia, Spain)	†	AY635343 // AY640369	MISSING
Aphytis_melinus_b_KD035_xy		APAY			Aphytis melinus (b)	APAY_Aphytis_melinus_b_KD035_xy	0	APAY_Aphytis_melinus_b_KD035_xy	Aphytis_melinus_b_KD035_xy	0	KD035	278472	S	†	xxxxx	xxxxx	†	B. Luck, UCR (culture from Guangdong, China)	†		MISSING
Aphytis_melinus_c_xy		APAY			Aphytis melinus (c)	APAY_Aphytis_melinus_c_xy	0	APAY_Aphytis_melinus_c_xy	Aphytis_melinus_c_xy	0	n/a	n/a	S		xxxxx	xxxxx		B. Luck, UCR (culture from Fuhti, China)	MISSING		MISSING
Centrodora_sp1_D0823_uvxyz		APAY			Centrodora sp. 1	APAY_Centrodora_sp1_D0823_uvxyz	0	APAY_Centrodora_sp1_D0823_uvxyz	Centrodora_sp1_D0823_uvxyz	0	D0823	49022	S		AY599365	***	†	USA: GA: Gordon Co.		AY599365	†
Centrodora_sp2_D0825_uvxyz		APAY			Centrodora sp. 2	APAY_Centrodora_sp2_D0825_uvxyz	0	APAY_Centrodora_sp2_D0825_uvxyz	Centrodora_sp2_D0825_uvxyz	0	D0825	49024	S		AY599366	***	†	USA: CA: Marin Co.		AY599366	†
Centrodora_sp3_D1034_xy		APAY			Centrodora sp. 3	APAY_Centrodora_sp3_D1034_xy	0	APAY_Centrodora_sp3_D1034_xy	Centrodora_sp3_D1034_xy	0	D1034	49045	S	†	AY599367	***	†	USA: CA: Riverside Co.	†	AY599367	MISSING
Centrodora_sp4_D2293_uxz		APAY			Centrodora sp. 4	APAY_Centrodora_sp4_D2293_uxz	0	APAY_Centrodora_sp4_D2293_uxz	Centrodora_sp4_D2293_uxz	0	D2293	161404	S			†		French Polynesia: Society Islands
Centrodora_sp5_D2339_uvxyz		APAY			Centrodora sp. 5	APAY_Centrodora_sp5_D2339_uvxyz	0	APAY_Centrodora_sp5_D2339_uvxyz	Centrodora_sp5_D2339_uvxyz	0	D2339	278334	S					USA CA: Alameda Co.
Centrodora_sp6_D2700_vxyz		APAY			Centrodora sp. 6	APAY_Centrodora_sp6_D2700_vxyz	0	APAY_Centrodora_sp6_D2700_vxyz	Centrodora_sp6_D2700_vxyz	0	D2700	51009	P	c	x	x	x	Australia: QLD: Mareeba	c		x
Marietta_carnesi_D2936_xy		APAY			Marietta carnesi	APAY_Marietta_carnesi_D2936_xy	0	APAY_Marietta_carnesi_D2936_xy	Marietta_carnesi_D2936_xy	0	D2936	13129	S	†	AY635302	AY640328	†	South Korea: Wando	†	AY635302 // AY640328	MISSING
Marietta_leopardina_D2935_xy		APAY			Marietta leopardina	APAY_Marietta_leopardina_D2935_xy	0	APAY_Marietta_leopardina_D2935_xy	Marietta_leopardina_D2935_xy	0	D2935	13157	S	†	AY635299	AY640325	†	South Africa: Mpumalanga	†	AY635299 // AY640325	MISSING
Marietta_sp_D0593_vxyz		APAY			Marietta sp.	APAY_Marietta_sp_D0593_vxyz	0	APAY_Marietta_sp_D0593_vxyz	Marietta_sp_D0593_vxyz	0	D0593	49005	S	c	AY599363	***	x	USA: CA: San Bernardino Co.	c	AY599363	x
Coccobius_fulvus_D1900_tuvxyz		APC			Coccobius fulvus	APC_Coccobius_fulvus_D1900_tuvxyz	0	APC_Coccobius_fulvus_D1900_tuvxyz	Coccobius_fulvus_D1900_tuvxyz	0	D1900	161308	S					USA: FL: Indian River Co.
Coccobius_sp1_D1060_xy		APC			Coccobius sp. 1	APC_Coccobius_sp1_D1060_xy	0	APC_Coccobius_sp1_D1060_xy	Coccobius_sp1_D1060_xy	0	D1060	49035	S	†	AY599370	***	†	Honduras: Francisco Morazán	†	AY599370	MISSING
Coccobius_sp2_D1063_uvxy		APC			Coccobius sp. 2	APC_Coccobius_sp2_D1063_uvxy	0	APC_Coccobius_sp2_D1063_uvxy	Coccobius_sp2_D1063_uvxy	0	D1063	49035	n/a		AY599371	***	†	Honduras: Francisco Morazán		AY599371	MISSING
Coccobius_sp3_D1387_uvxy		APC			Coccobius sp. 3	APC_Coccobius_sp3_D1387_uvxy	0	APC_Coccobius_sp3_D1387_uvxy	Coccobius_sp3_D1387_uvxy	0	D1387	49077	S		AY599372	***	†	Australia: SA: Kangaroo Island		AY599372	MISSING
Coccobius_sp4_D1492_uvxy		APC			Coccobius sp. 4	APC_Coccobius_sp4_D1492_uvxy	0	APC_Coccobius_sp4_D1492_uvxy	Coccobius_sp4_D1492_uvxy	0	D1492	49083	S		AY599373	***	†	USA: NE: Gage Co.		AY599373	MISSING
Coccobius_sp5_D2702_vxyz		APC			Coccobius sp. 5	APC_Coccobius_sp5_D2702_vxyz	0	APC_Coccobius_sp5_D2702_vxyz	Coccobius_sp5_D2702_vxyz	0	D2702	282826	P					Australia: NT: Simpsons Gap
Coccobius_sp6_D2703_vxyz		APC			Coccobius sp. 6	APC_Coccobius_sp6_D2703_vxyz	0	APC_Coccobius_sp6_D2703_vxyz	Coccobius_sp6_D2703_vxyz	0	D2703	282794	P					USA: CA: Riverside Co.
Coccobius_sp7_D2706_vxyz		APC			Coccobius sp. 7	APC_Coccobius_sp7_D2706_vxyz	0	APC_Coccobius_sp7_D2706_vxyz	Coccobius_sp7_D2706_vxyz	0	D2706	282795	P					USA: CA: Riverside Co.
Coccophagoides_fuscipennis_D0571_tuvxyz		APC			Coccophagoides fuscipennis	APC_Coccophagoides_fuscipennis_D0571_tuvxyz	0	APC_Coccophagoides_fuscipennis_D0571_tuvxyz	Coccophagoides_fuscipennis_D0571_tuvxyz	0	D0571	48987	S		AY599378	***		USA: TX: Travis Co.		AY599378
Coccophagus_rusti_D1056_tuvxyz		APC			Coccophagus rusti	APC_Coccophagus_rusti_D1056_tuvxyz	0	APC_Coccophagus_rusti_D1056_tuvxyz	Coccophagus_rusti_D1056_tuvxyz	0	D1056	48983	S		AY599377	***		USA: CA: Riverside Co.		AY599377
Coccophagus_scutellaris_D1601_uvxy		APC			Coccophagus scutellaris	APC_Coccophagus_scutellaris_D1601_uvxy	0	APC_Coccophagus_scutellaris_D1601_uvxy	Coccophagus_scutellaris_D1601_uvxy	0	D1601	161260	S				†	USA: CA: Riverside Co.			MISSING
Coccophagus_sp1_D0560_uvxyz		APC			Coccophagus sp. 1	APC_Coccophagus_sp1_D0560_uvxyz	0	APC_Coccophagus_sp1_D0560_uvxyz	Coccophagus_sp1_D0560_uvxyz	0	D0560	48978	S		AY599374	***	†	Bermuda: Southampton Parish		AY599374	†
Coccophagus_sp2_D0577_uvxy		APC			Coccophagus sp. 2	APC_Coccophagus_sp2_D0577_uvxy	0	APC_Coccophagus_sp2_D0577_uvxy	Coccophagus_sp2_D0577_uvxy	0	D0577	48993	S		AY599375	***	†	Iran: Tehran		AY599375	MISSING
Coccophagus_sp3_D1036_uvxy		APC			Coccophagus sp. 3	APC_Coccophagus_sp3_D1036_uvxy	0	APC_Coccophagus_sp3_D1036_uvxy	Coccophagus_sp3_D1036_uvxy	0	D1036	49047	S		AY599376	***	†	Australia: QLD: Brisbane		AY599376	MISSING
Dirphys_sp_D2672_xyz		APC			Dirphys sp.	APC_Dirphys_sp_D2672_xyz	0	APC_Dirphys_sp_D2672_xyz	Dirphys_sp_D2672_xyz	0	D2672	116952	P					Ecuador: Orellana Province
Encarsia_bimaculata_D0152_uxy		APC			Encarsia bimaculata	APC_Encarsia_bimaculata_D0152_uxy	0	APC_Encarsia_bimaculata_D0152_uxy	Encarsia_bimaculata_D0152_uxy	0	D0152	161232	S		AF254218	AY599395	†	R. Nguyen, University of Florida (Sudan culture)		AF254218 // AY599395	MISSING
Encarsia_cibcensis_D0461_xy		APC			Encarsia cibcensis	APC_Encarsia_cibcensis_D0461_xy	0	APC_Encarsia_cibcensis_D0461_xy	Encarsia_cibcensis_D0461_xy	0	D0461	CSIRO-210_P4	S	†	AF254227	AY599404	†	Cook Islands: Raratonga	†	AF254227 // AY599404	MISSING
Encarsia_citrina_D0272_xy		APC			Encarsia citrina	APC_Encarsia_citrina_D0272_xy	0	APC_Encarsia_citrina_D0272_xy	Encarsia_citrina_D0272_xy	0	D0272	UCRC	S	†	AF254236	AY599403	†	USA: CA: Riverside Co.	†	AF254236 // AY599403	MISSING
Encarsia_formosa_D0302_xy		APC			Encarsia formosa	APC_Encarsia_formosa_D0302_xy	0	APC_Encarsia_formosa_D0302_xy	Encarsia_formosa_D0302_xy	0	D0302	UCRC	S	†	AF223377	AY599387	†	USA: MD: Prince George’s Co.	†	AF223377 // AY599387	MISSING
Encarsia_guadeloupae_D0449_xy		APC			Encarsia guadeloupae	APC_Encarsia_guadeloupae_D0449_xy	0	APC_Encarsia_guadeloupae_D0449_xy	Encarsia_guadeloupae_D0449_xy	0	D0449	UCRC	S	†	AF254193	AY599383	†	Nauru	†	AF254193 // AY599383	MISSING
Encarsia_haitiensis_D0450_xy		APC			Encarsia haitiensis	APC_Encarsia_haitiensis_D0450_xy	0	APC_Encarsia_haitiensis_D0450_xy	Encarsia_haitiensis_D0450_xy	0	D0450	UCRC	S	†	AF254194	AY599385	†	Australia: QLD: Cairns	†	AF254194 // AY599385	MISSING
Encarsia_hispida_D0153_uxy		APC			Encarsia hispida	APC_Encarsia_hispida_D0153_uxy	0	APC_Encarsia_hispida_D0153_uxy	Encarsia_hispida_D0153_uxy	0	D0153	161377	S		AF223370	AY599384	†	USA: CA: San Diego Co.		AF223370 // AY599384	MISSING
Encarsia_inaron_D0465_xy		APC			Encarsia inaron	APC_Encarsia_inaron_D0465_xy	0	APC_Encarsia_inaron_D0465_xy	Encarsia_inaron_D0465_xy	0	D0465	UCRC	S	†	AF254231	AY599399	†	New Zealand (culture)	†	AF254231 // AY599399	MISSING
Encarsia_lutea_D0235_xy		APC			Encarsia lutea	APC_Encarsia_lutea_D0235_xy	0	APC_Encarsia_lutea_D0235_xy	Encarsia_lutea_D0235_xy	0	D0235	UCRC	S		AF254238	AY599389	†	Cyprus (M93064)		AF254238 // AY599389	MISSING
Encarsia_luteola_D0243_xy		APC			Encarsia luteola	APC_Encarsia_luteola_D0243_xy	0	APC_Encarsia_luteola_D0243_xy	Encarsia_luteola_D0243_xy	0	D0243	UCRC	S	†	AF223369	AY599388	†	USA: CA: Imperial Co.	†	AF223369 // AY599388	MISSING
Encarsia_meritoria_D0242_xy		APC			Encarsia meritoria	APC_Encarsia_meritoria_D0242_xy	0	APC_Encarsia_meritoria_D0242_xy	Encarsia_meritoria_D0242_xy	0	D0242	UCRC	S		AF223367	AY599386	†	USA: CA: Imperial Co.		AF223367 // AY599386	MISSING
Encarsia_nigricephala_D0471_xy		APC			Encarsia nigricephala	APC_Encarsia_nigricephala_D0471_xy	0	APC_Encarsia_nigricephala_D0471_xy	Encarsia_nigricephala_D0471_xy	0	D0471	UCRC	S	†	AF254246	AY599392	†	French Polynesia: Tahiti: Punaalu	†	AF254246 // AY599392	MISSING
Encarsia_noyesi_D0133_xy		APC			Encarsia noyesi	APC_Encarsia_noyesi_D0133_xy	0	APC_Encarsia_noyesi_D0133_xy	Encarsia_noyesi_D0133_xy	0	D0133	49092	S		AY599381	***	†	USA: CA: T. Bellows, UCR, (culture)		AY599381	MISSING
Encarsia_nr_azimi_D0463_xy		APC			Encarsia nr. azimi	APC_Encarsia_nr_azimi_D0463_xy	0	APC_Encarsia_nr_azimi_D0463_xy	Encarsia_nr_azimi_D0463_xy	0	D0463	CSIRO-259_P17	S	†	AF254229	AY599398	†	Australia: QLD: Ayr	†	AF254229 // AY599398	MISSING
Encarsia_nr_citri_D0456_xy		APC			Encarsia nr. citri	APC_Encarsia_nr_citri_D0456_xy	0	APC_Encarsia_nr_citri_D0456_xy	Encarsia_nr_citri_D0456_xy	0	D0456	UCRC	S	†	AF254213	AY599397	†	Australia: QLD: Munduberra	†	AF254213 // AY599397	MISSING
Encarsia_nr_inaron_D0589_vxy		APC			Encarsia nr. inaron	APC_Encarsia_nr_inaron_D0589_vxy	0	APC_Encarsia_nr_inaron_D0589_vxy	Encarsia_nr_inaron_D0589_vxy	0	D0589	49001	S	†	AY599380	***	†	USA: CA: Riverside Co.	† I HAVE ONE	AY599380	MISSING
Encarsia_nr_perniciosi_D0132_xy		APC			Encarsia nr. perniciosi	APC_Encarsia_nr_perniciosi_D0132_xy	0	APC_Encarsia_nr_perniciosi_D0132_xy	Encarsia_nr_perniciosi_D0132_xy	0	D0132	161345	S	†	AF254235	AY599390	†	B. Luck, UCR, (culture)	†	AF254235 // AY599390	MISSING
Encarsia_nr_strenua_D0974_vxyz		APC			Encarsia nr. strenua	APC_Encarsia_nr_strenua_D0974_vxyz	0	APC_Encarsia_nr_strenua_D0974_vxyz	Encarsia_nr_strenua_D0974_vxyz	0	D0974	161371	S		AY599379	***	†	USA: TX: Rio Grande Valley		AY599379	†
Encarsia_oakeyensis_D0459_xy		APC			Encarsia oakeyensis	APC_Encarsia_oakeyensis_D0459_xy	0	APC_Encarsia_oakeyensis_D0459_xy	Encarsia_oakeyensis_D0459_xy	0	D0459	CSIRO	S	†	AF254222	AY599394	†	Australia: QLD: Oakey	†	AF254222 // AY599394	MISSING
Encarsia_pergandiella_a_D0145_xy		APC			Encarsia pergandiella (a)	APC_Encarsia_pergandiella_a_D0145_xy	0	APC_Encarsia_pergandiella_a_D0145_xy	Encarsia_pergandiella_a_D0145_xy	0	D0145	161337	S	†	AF254224	AY599401	†	Brazil (M94055)	†	AF254224 // AY599401	MISSING
Encarsia_pergandiella_b_D0221_uxy		APC			Encarsia pergandiella (b)	APC_Encarsia_pergandiella_b_D0221_uxy	0	APC_Encarsia_pergandiella_b_D0221_uxy	Encarsia_pergandiella_b_D0221_uxy	0	D0221	161332	S		AF254223	AY599402	†	USA: CA: San Diego Co.		AF254223 // AY599402	MISSING
Encarsia_perplexa_D0296_xy		APC			Encarsia perplexa	APC_Encarsia_perplexa_D0296_xy	0	APC_Encarsia_perplexa_D0296_xy	Encarsia_perplexa_D0296_xy	0	D0296	UCRC	S		AF254243	AY599391	†	Guatemala: Coatepeque		AF254243 // AY599391	MISSING
Encarsia_protransvena_D0136_xy		APC			Encarsia protransvena	APC_Encarsia_protransvena_D0136_xy	0	APC_Encarsia_protransvena_D0136_xy	Encarsia_protransvena_D0136_xy	0	D0136	161392	S	†	AF254208	AY599396	†	USA: CA: Orange Co.	†	AF254208 // AY599396	MISSING
Encarsia_quercicola_D0140_tvxyz		APC			Encarsia quercicola	APC_Encarsia_quercicola_D0140_tvxyz	0	APC_Encarsia_quercicola_D0140_tvxyz	Encarsia_quercicola_D0140_tvxyz	0	D0140	UCRC	S		AF254242	AY599382		USA: CA: San Bernardino Co.		AF254242 // AY599382
Encarsia_smithi_D0299_uxy		APC			Encarsia smithi	APC_Encarsia_smithi_D0299_uxy	0	APC_Encarsia_smithi_D0299_uxy	Encarsia_smithi_D0299_uxy	0	D0299	UCRC	S		AF254233	AY599400	†	Hawaii: Makakilo: Oahu Island		AF254233 // AY599400	MISSING
Encarsia_sophia_D0218_xy		APC			Encarsia sophia	APC_Encarsia_sophia_D0218_xy	0	APC_Encarsia_sophia_D0218_xy	Encarsia_sophia_D0218_xy	0	D0218	161357	S		AF254199	AY599393	†	Ethiopia		AF254199 // AY599393	MISSING
Pteroptrix_sp1_D2704_tuvxyz		APC			Pteroptrix sp.	APC_Pteroptrix_sp1_D2704_tuvxyz	0	APC_Pteroptrix_sp1_D2704_tuvxyz	Pteroptrix_sp1_D2704_tuvxyz	0	D2704	282793	P					USA: CA: Riverside Co.
Pteroptrix_sp2_D2750_xyz		APC			Pteroptrix sp.	APC_Pteroptrix_sp2_D2750_xyz	0	APC_Pteroptrix_sp2_D2750_xyz	Pteroptrix_sp2_D2750_xyz	0	D2750	172441	P					Nigeria: Osun: Ile-Ife Obafemi Awololo Univ.	MISSING
Pteroptrix_sp3_D2819_tuvxyz		APC			Pteroptrix sp.	APC_Pteroptrix_sp3_D2819_tuvxyz	0	APC_Pteroptrix_sp3_D2819_tuvxyz	Pteroptrix_sp3_D2819_tuvxyz	0	D2819	252125	P	y	y	y	y	Nigeria: Osun: Ile-Ife Obafemi Awololo Univ.	y		y
Euryischia_sp_D0650_uxy		APE			Euryischia sp.	APE_Euryischia_sp_D0650_uxy	0	APE_Euryischia_sp_D0650_uxy	Euryischia_sp_D0650_uxy	0	D0650	49009	S		AY599368	***	†	Australia: NT: west of Alice Springs		AY599368	MISSING
Euryischomyia_sp_D1806_tuvxyz		APE			Euryischomyia sp.	APE_Euryischomyia_sp_D1806_tuvxyz	0	APE_Euryischomyia_sp_D1806_tuvxyz	Euryischomyia_sp_D1806_tuvxyz	0	D1806	161278	S					Australia: QLD: Lake Moondara
Aphanogmus_sp_D1499_uxy					Aphanogmus sp.	Aphanogmus_sp_D1499_uxy	0	Aphanogmus_sp_D1499_uxy	Aphanogmus_sp_D1499_uxy	0	D1499	49090	S				†	India: Karnataka			MISSING
Aphanomerus_sp_MY246_uxy					Aphanomerus sp.	Aphanomerus_sp_MY246_uxy	0	Aphanomerus_sp_MY246_uxy	Aphanomerus_sp_MY246_uxy	0	M246	SAM	S	DQ888544	DQ888473	***	†	Australia: SA: Cox Scrub Conservation Park	DQ888544	DQ888473	MISSING
Aphelininae_ng1_D2749_xyz		API			Aphelininae new genus 1	API_Aphelininae_ng1_D2749_xyz	0	API_Aphelininae_ng1_D2749_xyz	Aphelininae_ng1_D2749_xyz	0	D2749	172440	P					Nigeria: Osun: Ilie-Ife	MISSING		x
Aphelininae_ng2_D1354_uxyz		API			Aphelininae new genus 2	API_Aphelininae_ng2_D1354_uxyz	0	API_Aphelininae_ng2_D1354_uxyz	Aphelininae_ng2_D1354_uxyz	0	D1354	49073	S		AY599364	***		Mexico: Tamaulipas	b	AY599364	x
Aphelininae_ng3_D2751_xyz		API			Aphelininae new genus 3	API_Aphelininae_ng3_D2751_xyz	0	API_Aphelininae_ng3_D2751_xyz	Aphelininae_ng3_D2751_xyz	0	D2751	172442	P					Nigeria: Osun: Ilie-Ife	MISSING
Aphelininae_ng4_D2752_xyz		API			Aphelininae new genus 4	API_Aphelininae_ng4_D2752_xyz	0	API_Aphelininae_ng4_D2752_xyz	Aphelininae_ng4_D2752_xyz	0	D2752	172443	P					Republic of Congo: Pool Dept., Iboubikro	MISSING
Ablerus_clisiocampae_D0401_xy		APZ			Ablerus clisiocampae	APZ_Ablerus_clisiocampae_D0401_xy	0	APZ_Ablerus_clisiocampae_D0401_xy	Ablerus_clisiocampae_D0401_xy	0	D0401	48962	S		AY599322	***	†	USA: MD: Anne Arundel Co.	I have one	AY599322	MISSING
Ablerus_sp1_D0404_tuvxyz		APZ			Ablerus sp. 1	APZ_Ablerus_sp1_D0404_tuvxyz	0	APZ_Ablerus_sp1_D0404_tuvxyz	Ablerus_sp1_D0404_tuvxyz	0	D0404	48965	S		AY599323	***		USA: CA: Riverside Co.		AY599323
Ablerus_sp10_D0827_vxyz		APZ			Ablerus (Azotus) sp. 10	APZ_Ablerus_sp10_D0827_vxyz	0	APZ_Ablerus_sp10_D0827_vxyz	Ablerus_sp10_D0827_vxyz	0	D0827	49026	S	†	AY599332	***	†	South Africa: Western Cape Province	† I have one	AY599332	†
Ablerus_sp11_D1061_uvxy		APZ			Ablerus (Azotus) sp. 11	APZ_Ablerus_sp11_D1061_uvxy	0	APZ_Ablerus_sp11_D1061_uvxy	Ablerus_sp11_D1061_uvxy	0	D1061	49065	S		AY599333	***	†	Australia: WA: Margaret River		AY599333	MISSING
Ablerus_sp2_D0833_vxyz		APZ			Ablerus sp. 2	APZ_Ablerus_sp2_D0833_vxyz	0	APZ_Ablerus_sp2_D0833_vxyz	Ablerus_sp2_D0833_vxyz	0	D0833	49029	S	†	AY599324	***	†	Ecuador: Orellana Province	† I have one	AY599324	†
Ablerus_sp3_D0834_vxyz		APZ			Ablerus sp. 3	APZ_Ablerus_sp3_D0834_vxyz	0	APZ_Ablerus_sp3_D0834_vxyz	Ablerus_sp3_D0834_vxyz	0	D0834	49030	S	†	AY599325	***	†	Ecuador: Orellana Province	† I have one	AY599325	†
Ablerus_sp4_D0838_vxy		APZ			Ablerus sp. 4	APZ_Ablerus_sp4_D0838_vxy	0	APZ_Ablerus_sp4_D0838_vxy	Ablerus_sp4_D0838_vxy	0	D0838	49031	S	†	AY599326	***	†	Honduras: Olancho	† I have one	AY599326	MISSING
Ablerus_sp5_D0841_xy		APZ			Ablerus sp. 5	APZ_Ablerus_sp5_D0841_xy	0	APZ_Ablerus_sp5_D0841_xy	Ablerus_sp5_D0841_xy	0	D0841	49093	S		AY599327	***	†	Ecuador: Orellana Province	I have one	AY599327	MISSING
Ablerus_sp6_D1022_uvxyz		APZ			Ablerus sp. 6	APZ_Ablerus_sp6_D1022_uvxyz	0	APZ_Ablerus_sp6_D1022_uvxyz	Ablerus_sp6_D1022_uvxyz	0	D1022	49032	S		AY599328	***	†	Australia: NT: Georges Creek		AY599328	†
Ablerus_sp7_D0507_uvxyz		APZ			Ablerus (Azotus) sp. 7	APZ_Ablerus_sp7_D0507_uvxyz	0	APZ_Ablerus_sp7_D0507_uvxyz	Ablerus_sp7_D0507_uvxyz	0	D0507	48966	S	†	AY599329	***	†	Ecuador: Orellana Province	† I have one	AY599329	†
Ablerus_sp8_D0403_uvxyz		APZ			Ablerus (Azotus) sp. 8	APZ_Ablerus_sp8_D0403_uvxyz	0	APZ_Ablerus_sp8_D0403_uvxyz	Ablerus_sp8_D0403_uvxyz	0	D0403	48964	S		AY599330	***	†	Bermuda: Southampton Parish		AY599330	†
Ablerus_sp9_D0816_uvxyz		APZ			Ablerus (Azotus) sp. 9	APZ_Ablerus_sp9_D0816_uvxyz	0	APZ_Ablerus_sp9_D0816_uvxyz	Ablerus_sp9_D0816_uvxyz	0	D0816	49017	S	†	AY599331	***	†	Australia: NT: Simpsons Gap	† I have one	AY599331	†
Archaeoteleia_mellea_D2031_tuvxyz					Archaeoteleia mellea	Archaeoteleia_mellea_D2031_tuvxyz	0	Archaeoteleia_mellea_D2031_tuvxyz	Archaeoteleia_mellea_D2031_tuvxyz	0	D2031	161362	S	GQ410639	GQ374746	*	*	Chile: Los Lagos: Isla de Chiloé	GQ410639	GQ374746	*
Archaeoteleia_sp1_MY293_uxy					Archaeoteleia sp. 1	Archaeoteleia_sp1_MY293_uxy	0	Archaeoteleia_sp1_MY293_uxy	Archaeoteleia_sp1_MY293_uxy	0	M293	SAM	P	DQ888505	submit	submit	†	New Zealand: Canaan	DQ888505	SUBMIT//SUBMIT	MISSING
Archaeoteleia_sp2_D2030_uvxyz					Archaeoteleia sp. 2	Archaeoteleia_sp2_D2030_uvxyz	0	Archaeoteleia_sp2_D2030_uvxyz	Archaeoteleia_sp2_D2030_uvxyz	0	D2030	CNCI	S					Chile: Los Lagos: Isla de Chiloé
Austroserphus_sp_HymAToL_tuvxyz					Austroserphus sp.	Austroserphus_sp_HymAToL_tuvxyz	0	Austroserphus_sp_HymAToL_tuvxyz	Austroserphus_sp_HymAToL_tuvxyz	0	N/A	UKY	S	GQ410654	GQ374761	*	*	HymAToL Project	GQ410654	GQ374761	*
Belyta_sp_MY128_uxyz					Belyta sp.	Belyta_sp_MY128_uxyz	0	Belyta_sp_MY128_uxyz	Belyta_sp_MY128_uxyz	0	MJY128	KSUC	S					USA: Kansas: Riley Co.
Cales_berryi_D1428_tuvxyz		CAL			Cales berryi	CAL_Cales_berryi_D1428_tuvxyz	0	CAL_Cales_berryi_D1428_tuvxyz	Cales_berryi_D1428_tuvxyz	0	D1428	91228	S		AY599257			New Zealand: Auckland		AY599257
Cales_noacki_D1290_uvxy		CAL			Cales noacki	CAL_Cales_noacki_D1290_uvxy	0	CAL_Cales_noacki_D1290_uvxy	Cales_noacki_D1290_uvxy	0	D1290	20101	S		AY599256		-	USA: CA: Riverside Co.		AY599256	MISSING
Cales_noacki_D1519_tuvxyz		CAL			Cales noacki	CAL_Cales_noacki_D1519_tuvxyz	0	CAL_Cales_noacki_D1519_tuvxyz	Cales_noacki_D1519_tuvxyz	0	D1519	235952	S					USA: CA: Orange Co.
Cales_sp_D0604_tuvxy		CAL			Cales sp.	CAL_Cales_sp_D0604_tuvxy	0	CAL_Cales_sp_D0604_tuvxy	Cales_sp_D0604_tuvxy	0	D0604	49008	S		AY599255		-	USA: CA: Riverside Co.		AY599255	MISSING
Ceraphron_bispinosus_HymAToL_tuvxyz					Ceraphron bispinosus	Ceraphron_bispinosus_HymAToL_tuvxyz	0	Ceraphron_bispinosus_HymAToL_tuvxyz	Ceraphron_bispinosus_HymAToL_tuvxyz	0	N/A	UKY	S	N/A	N/A	N/A	N/A	HymAToL Project	N/A I have one		N/A
Ceraphron_sp_D1495_uxy					Ceraphron sp.	Ceraphron_sp_D1495_uxy	0	Ceraphron_sp_D1495_uxy	Ceraphron_sp_D1495_uxy	0	D1495	49086	S				†	USA: CA: Riverside Co.			MISSING
Brachymeria_sp1_D1802_uxyz		CHCB			Brachymeria sp. 1	CHCB_Brachymeria_sp1_D1802_uxyz	0	CHCB_Brachymeria_sp1_D1802_uxyz	Brachymeria_sp1_D1802_uxyz	0	D1802	175265	P	†				Argentina: Chaco Province	† I have one
Brachymeria_sp2_D1831_xyz		CHCB			Brachymeria sp. 2	CHCB_Brachymeria_sp2_D1831_xyz	0	CHCB_Brachymeria_sp2_D1831_xyz	Brachymeria_sp2_D1831_xyz	0	D1831	175259	P	†				Australia: QLD: Mt. Isa	† MISSING
Brachymeria_sp3_D1837_xyz		CHCB			Brachymeria sp. 3	CHCB_Brachymeria_sp3_D1837_xyz	0	CHCB_Brachymeria_sp3_D1837_xyz	Brachymeria_sp3_D1837_xyz	0	D1837	175263	P					India: Uttar Pradesh: Aligarh
Brachymeria_sp4_D1893_tuvxyz		CHCB			Brachymeria sp. 4	CHCB_Brachymeria_sp4_D1893_tuvxyz	0	CHCB_Brachymeria_sp4_D1893_tuvxyz	Brachymeria_sp4_D1893_tuvxyz	0	D1893	175330	P					India: Karnataka: west of Mudigere
Brachymeria_sp5_D1886_vxyz		CHCB			Brachymeria sp. 5 (subconica group)	CHCB_Brachymeria_sp5_D1886_vxyz	0	CHCB_Brachymeria_sp5_D1886_vxyz	Brachymeria_sp5_D1886_vxyz	0	D1886	175329	P	†				Australia: NT: west of Alice Springs	† I have one
Brachymeria_sp6_D2689_xyz		CHCB			Brachymeria sp. 6	CHCB_Brachymeria_sp6_D2689_xyz	0	CHCB_Brachymeria_sp6_D2689_xyz	Brachymeria_sp6_D2689_xyz	0	D2689	278282	P					Uganda: Kibale National Park	MISSING
Chalcis_flebilis_D2272_tuvxyz		CHCC			Chalcis flebilis	CHCC_Chalcis_flebilis_D2272_tuvxyz	0	CHCC_Chalcis_flebilis_D2272_tuvxyz	Chalcis_flebilis_D2272_tuvxyz	0	D2272	161400	P					USA: NJ: Ocean Co.
Chalcis_sispes_D2302_Cxyz		CHCC			Chalcis sispes	CHCC_Chalcis_sispes_D2302_Cxyz	0	CHCC_Chalcis_sispes_D2302_Cxyz	Chalcis_sispes_D2302_Cxyz	0	D2302	1747788	P					Russia: Moskow Region: Bogorodsk
Conura_debilis_group_a_D1778_tuxyz		CHCC			Conura debilis group (a)	CHCC_Conura_debilis_group_a_D1778_tuxyz	1	CHCC_Conura_debilis_a_D1778_tuxyz	Conura_debilis_a_D1778_tuxyz	1	D1778	175344	P					Argentina: Salta Province
Conura_debilis_group_b_D1779_uvxyz		CHCC			Conura debilis group (b)	CHCC_Conura_debilis_group_b_D1779_uvxyz	1	CHCC_Conura_debilis_b_D1779_uvxyz	Conura_debilis_b_D1779_uvxyz	1	D1779	175346	P					Argentina: Salta Province
Conura_delumbis_D1470_tuvxyz		CHCC			Conura delumbis	CHCC_Conura_delumbis_D1470_tuvxyz	0	CHCC_Conura_delumbis_D1470_tuvxyz	Conura_delumbis_D1470_tuvxyz	0	D1470	161228	P		AY599275	***		USA: CA: Los Angeles Co.		AY599275
Conura_sp1_D2527_vxyz		CHCC			Conura sp. 1	CHCC_Conura_sp1_D2527_vxyz	0	CHCC_Conura_sp1_D2527_vxyz	Conura_sp1_D2527_vxyz	0	D2527	161597	P					Argentina: Catamarca Province
Conura_sp2_D2528_xyz		CHCC			Conura sp. 2	CHCC_Conura_sp2_D2528_xyz	0	CHCC_Conura_sp2_D2528_xyz	Conura_sp2_D2528_xyz	0	D2528	49117	P					Argentina: Salta Province
Conura_sp3_D2529_xyz		CHCC			Conura sp. 3	CHCC_Conura_sp3_D2529_xyz	0	CHCC_Conura_sp3_D2529_xyz	Conura_sp3_D2529_xyz	0	D2529	161596	P					Argentina: Misiones Province
Conura_sp4_D2530_vxyz		CHCC			Conura sp. 4	CHCC_Conura_sp4_D2530_vxyz	0	CHCC_Conura_sp4_D2530_vxyz	Conura_sp4_D2530_vxyz	0	D2530	161594	P					Argentina: Misiones Province
Parastypiura_pulchripennis_D2285_tuvxyz		CHCP			Parastypiura pulchripennis	CHCP_Parastypiura_pulchripennis_D2285_tuvxyz	0	CHCP_Parastypiura_pulchripennis_D2285_tuvxyz	Parastypiura_pulchripennis_D2285_tuvxyz	0	D2285	175181	P					Guyana: Berbice Province
Stypiura_sp_D2688_tuvxyz		CHCP			Stypiura sp.	CHCP_Stypiura_sp_D2688_tuvxyz	0	CHCP_Stypiura_sp_D2688_tuvxyz	Stypiura_sp_D2688_tuvxyz	0	D2688	174750	P					Brazil: Amazonas
Acanthochalcis_nigricans_D2317_tuvxyz		CHCR			Acanthochalcis nigricans	CHCR_Acanthochalcis_nigricans_D2317_tuvxyz	0	CHCR_Acanthochalcis_nigricans_D2317_tuvxyz	Acanthochalcis_nigricans_D2317_tuvxyz	0	D2317	174752	S					USA: CA: Riverside Co.
Cratocentrus_pruinosus_D1776_uxy		CHCR			Cratocentrus pruinosus	CHCR_Cratocentrus_pruinosus_D1776_uxy	0	CHCR_Cratocentrus_pruinosus_D1776_uxy	Cratocentrus_pruinosus_D1776_uxy	0	D1776	175341	P				†	Madagascar: Antsiranana Pr.: Diego Suarez			MISSING
Trigonura_californica_D2687_tuvxyz		CHCR			Trigonura californica	CHCR_Trigonura_californica_D2687_tuvxyz	0	CHCR_Trigonura_californica_D2687_tuvxyz	Trigonura_californica_D2687_tuvxyz	0	D2687	174751	P					USA: CA: Riverside Co.
Dirhinus_sp1_D1526_uxy		CHD			Dirhinus sp. 1	CHD_Dirhinus_sp1_D1526_uxy	0	CHD_Dirhinus_sp1_D1526_uxy	Dirhinus_sp1_D1526_uxy	0	D1526	161294	P				†	USA: NM: Hildago Co.			MISSING
Dirhinus_sp2_D1775_uvxyz		CHD			Dirhinus sp. 2	CHD_Dirhinus_sp2_D1775_uvxyz	0	CHD_Dirhinus_sp2_D1775_uvxyz	Dirhinus_sp2_D1775_uvxyz	0	D1775	175338	P					Australia: QLD: Mt. Isa
Dirhinus_sp3_D1827_uvxyz		CHD			Dirhinus sp. 3	CHD_Dirhinus_sp3_D1827_uvxyz	0	CHD_Dirhinus_sp3_D1827_uvxyz	Dirhinus_sp3_D1827_uvxyz	0	D1827	175339	P	†				Australia: QLD: Mt. Isa	† I have one
Dirhinus_sp4_D2523_uvxyz		CHD			Dirhinus sp. 4	CHD_Dirhinus_sp4_D2523_uvxyz	0	CHD_Dirhinus_sp4_D2523_uvxyz	Dirhinus_sp4_D2523_uvxyz	0	D2523	161503	P					Argentina: Misiones Province
Dirhinus_sp5_D2690_tvxyz		CHD			Dirhinus sp. 5	CHD_Dirhinus_sp5_D2690_tvxyz	0	CHD_Dirhinus_sp5_D2690_tvxyz	Dirhinus_sp5_D2690_tvxyz	0	D2690	278281	P					Nigeria: Ondo State: Idanre Hills
Epitranus_sp1_D1774_vxyz		CHE			Epitranus sp. 1	CHE_Epitranus_sp1_D1774_vxyz	0	CHE_Epitranus_sp1_D1774_vxyz	Epitranus_sp1_D1774_vxyz	0	D1774	175244	P					Australia: NT: west of Alice Springs
Epitranus_sp2_D1824_xyz		CHE			Epitranus sp. 2	CHE_Epitranus_sp2_D1824_xyz	0	CHE_Epitranus_sp2_D1824_xyz	Epitranus_sp2_D1824_xyz	0	D1824	175278	P					Australia: QLD: Kingfisher Park
Epitranus_sp3_D2685_tuvxyz		CHE			Epitranus sp. 3	CHE_Epitranus_sp3_D2685_tuvxyz	0	CHE_Epitranus_sp3_D2685_tuvxyz	Epitranus_sp3_D2685_tuvxyz	0	D2685	174748	P					Kenya: Kakamega District
Antrocephalus_sp1_D1838_uxyz		CHHA			Antrocephalus sp. 1	CHHA_Antrocephalus_sp1_D1838_uxyz	0	CHHA_Antrocephalus_sp1_D1838_uxyz	Antrocephalus_sp1_D1838_uxyz	0	D1838	175369	P					India: Uttar Pradesh: Aligarh
Antrocephalus_sp2_D1874_uvxyz		CHHA			Antrocephalus sp. 2	CHHA_Antrocephalus_sp2_D1874_uvxyz	0	CHHA_Antrocephalus_sp2_D1874_uvxyz	Antrocephalus_sp2_D1874_uvxyz	0	D1874	175270	P					Australia: NT: Alice Springs
Antrocephalus_sp3_D1883_uvxyz		CHHA			Antrocephalus sp. 3	CHHA_Antrocephalus_sp3_D1883_uvxyz	0	CHHA_Antrocephalus_sp3_D1883_uvxyz	Antrocephalus_sp3_D1883_uvxyz	0	D1883	175257	P					Australia: QLD
Antrocephalus_sp4_D1891_tuvxyz		CHHA			Antrocephalus sp. 4	CHHA_Antrocephalus_sp4_D1891_tuvxyz	1	CHHA_Antrocephalus_sp5_D1891_tuvxyz	Antrocephalus_sp5_D1891_tuvxyz	1	D1891	175365	P					India: Karnataka: west of Mudigere
Antrocephalus_sp5_D1892_xyz		CHHA			Antrocephalus sp. 5	CHHA_Antrocephalus_sp5_D1892_xyz	1	CHHA_Antrocephalus_sp6_D1892_xyz	Antrocephalus_sp6_D1892_xyz	1	D1892	175364	P	†				Ineia: Karnataka: Belur	† MISSING
Aspirrhina_sp_D1780_uvxyz		CHHA			Aspirrhina sp.	CHHA_Aspirrhina_sp_D1780_uvxyz	0	CHHA_Aspirrhina_sp_D1780_uvxyz	Aspirrhina_sp_D1780_uvxyz	0	D1780	175267	P					Argentina: Formosa Province
Haltichella_sp_D1781_uvxyz		CHHA			Haltichella sp.	CHHA_Haltichella_sp_D1781_uvxyz	0	CHHA_Haltichella_sp_D1781_uvxyz	Haltichella_sp_D1781_uvxyz	0	D1781	175355	P					Argentina: Misiones Province
Hockeria_sp_D1796_tuvxyz		CHHA			Hockeria sp.	CHHA_Hockeria_sp_D1796_tuvxyz	0	CHHA_Hockeria_sp_D1796_tuvxyz	Hockeria_sp_D1796_tuvxyz	0	D1796	175370	P					Madagascar: Antsiranana Province: Diego Suarez
Kriechbaumerella_sp_D1885_uvxyz		CHHA			Kriechbaumerella sp.	CHHA_Kriechbaumerella_sp_D1885_uvxyz	0	CHHA_Kriechbaumerella_sp_D1885_uvxyz	Kriechbaumerella_sp_D1885_uvxyz	0	D1885	175367	P					India: Karnataka: Bangalore
Irichohalticella_sp_D1882_uvxyz		CHHY			Irichohalticella sp.	CHHY_Irichohalticella_sp_D1882_uvxyz	0	CHHY_Irichohalticella_sp_D1882_uvxyz	Irichohalticella_sp_D1882_uvxyz	0	D1882	152380	P					Australia: QLD: Station Creek
Notaspidium_sp_D2525_uvxyz		CHHY			Notaspidium sp.	CHHY_Notaspidium_sp_D2525_uvxyz	0	CHHY_Notaspidium_sp_D2525_uvxyz	Notaspidium_sp_D2525_uvxyz	0	D2525	161600	P					Argentina: Santiago del Estero Province
Schwarzella_arizonensis_D2548_xy		CHHY			Schwarzella arizonensis	CHHY_Schwarzella_arizonensis_D2548_xy	0	CHHY_Schwarzella_arizonensis_D2548_xy	Schwarzella_arizonensis_D2548_xy	0	D2548	161593	P				†	USA: CA: Riverside Co.			MISSING
Smicromorpha_sp_D2651_tuvxyz		CHS			Smicromorpha sp.	CHS_Smicromorpha_sp_D2651_tuvxyz	0	CHS_Smicromorpha_sp_D2651_tuvxyz	Smicromorpha_sp_D2651_tuvxyz	0	D2651	ROME	P					Vietnam: Thua Thien-Hue Province
Cinetus_californicus_D1951_uvxyz					Cinetus californicus	Cinetus_californicus_D1951_uvxyz	0	Cinetus_californicus_D1951_uvxyz	Cinetus_californicus_D1951_uvxyz	0	D1951	49112	P					USA: CA: Orange Co.
Coptera_sp1_MY63_uxyz					Coptera sp. 1	Coptera_sp1_MY63_uxyz	0	Coptera_sp1_MY63_uxyz	Coptera_sp1_MY63_uxyz	0	MJY63	CAS	S					Madagascar: Province de Toliara
Coptera_sp2_MY64_xyz					Coptera sp. 2	Coptera_sp2_MY64_xyz	0	Coptera_sp2_MY64_xyz	Coptera_sp2_MY64_xyz	0	MJY64	CAS	S	†				Madagascar: Province de Toliara	† MISSING
Dendrocerus_sp_D1498_uxy					Dendrocerus sp.	Dendrocerus_sp_D1498_uxy	0	Dendrocerus_sp_D1498_uxy	Dendrocerus_sp_D1498_uxy	0	D1498	49089	S				†	India: Karnataka			MISSING
Diplolepis_sp_HymAToL_tuvxyz					Diplolepis sp.	Diplolepis_sp_HymAToL_tuvxyz	0	Diplolepis_sp_HymAToL_tuvxyz	Diplolepis_sp_HymAToL_tuvxyz	0	N/A	SMNH	S	N/A	N/A	N/A	N/A	HymAToL Project	N/A I have one		N/A
Disogmus_sp_MY123_uxyz					Disogmus sp.	Disogmus_sp_MY123_uxyz	0	Disogmus_sp_MY123_uxyz	Disogmus_sp_MY123_uxyz	0	MJY123	KSUC	S					USA: Kansas: Riley Co.
Chrysocharis_sp_D2157_tvxyz		ELE			Chrysocharis sp.	ELE_Chrysocharis_sp_D2157_tvxyz	1	ELE_Chrysocharis_amyite_D2157_tvxyz	Chrysocharis_amyite_D2157_tvxyz	1	D2157	161035	P		HM364911	HM364981	*	Italy: Roma Province, Lazio	† I have one	HM364911 // HM364981
Closterocerus_trifasciatus_D1932_tuxyz		ELE			Closterocerus trifasciatus	ELE_Closterocerus_trifasciatus_D1932_tuxyz	0	ELE_Closterocerus_trifasciatus_D1932_tuxyz	Closterocerus_trifasciatus_D1932_tuxyz	0	D1932	161090	P		HM364918	HM364988	*	Germany: Stuttgart		HM364918 // HM364988
Dasyomphale_chilensis_D2189_uvxyz		ELE			Dasyomphale chilensis	ELE_Dasyomphale_chilensis_D2189_uvxyz	0	ELE_Dasyomphale_chilensis_D2189_uvxyz	Dasyomphale_chilensis_D2189_uvxyz	0	D2189	161067	S	†	HM364938	HM365008	*	Chile: Valparaíso: La Campana National Park	† I have one	HM364938 // HM365008
Entedon_zanara_D1936_txz		ELE			Entedon zanara	ELE_Entedon_zanara_D1936_txz	0	ELE_Entedon_zanara_D1936_txz	Entedon_zanara_D1936_txz	0	D1936	161046	S					Germany:Baden-Württemberg: Stuttgart	† I have one
Entedononecremnus_krauteri_D0042_xyz		ELE			Entedononecremnus krauteri	ELE_Entedononecremnus_krauteri_D0042_xyz	1	ELE_Entedononecremnus_sp_D0042_xyz	Entedononecremnus_sp_D0041_xyz	1	D0042	175196	S	†	AY599262	***		USA: CA: Orange Co. (colony)	† MISSING	AY599262
Euderomphale_sp_D2557_vxyz		ELE			Euderomphale sp.	ELE_Euderomphale_sp_D2557_vxyz	0	ELE_Euderomphale_sp_D2557_vxyz	Euderomphale_sp_D2557_vxyz	0	D2557	161523	P	†	HM364961	HM365022	*	CA: San Diego CA	† I have one	HM364961 // HM365022
Neopomphale_sp_D2192_xyz		ELE			Neopomphale sp.	ELE_Neopomphale_sp_D2192_xyz	0	ELE_Neopomphale_sp_D2192_xyz	Neopomphale_sp_D2192_xyz	0	D2192	161381	P		HM364941	HM365011	*	Chile: Valparaíso: La Campana Nationalo Park		HM364941 // HM365011
Trisecodes_agromyzae_D2244_tuvxyz		ELI			Trisecodes agromyzae	ELI_Trisecodes_agromyzae_D2244_tuvxyz	1	ELE_Trisecodes_agromyzae_D2244_tuvxyz	Trisecodes_agromyzae_D2244_tuvxyz	0	D2244	161204	P		HM364964	HM365025	*	Honduras: Olancho: El Boquerón Nat. Mon.		HM364964 // HM365025
Acrias_sp_D2044_uvxyz		ELN			Acrias sp.	ELN_Acrias_sp_D2044_uvxyz	0	ELN_Acrias_sp_D2044_uvxyz	Acrias_sp_D2044_uvxyz	0	D2044	49118	S	†				Thailand: Trang Province	† I have one
Astichus_mirissimus_D0695_uvxyz		ELN			Astichus mirissimus	ELN_Astichus_mirissimus_D0695_uvxyz	0	ELN_Astichus_mirissimus_D0695_uvxyz	Astichus_mirissimus_D0695_uvxyz	0	D0695	92142	S		AY599261	HM364971	*	Australia: QLD: Mount Bluffkin		AY599261 // HM364971
Astichus_sp_D0693_uvxyz		ELN			Astichus sp.	ELN_Astichus_sp_D0693_uvxyz	1	ELN_Astichus_trichopthalmus_D0693_uvxyz	Astichus_trichopthalmus_D0693_uvxyz	1	D0693	92141	S		AY599260	HM364970	*	Australia: QLD: MacDonnell National Park		AY599260 // HM364970
Bellerus_sp_D2028_tuxyz		ELN			Bellerus sp.	ELN_Bellerus_sp_D2028_tuxyz	0	ELN_Bellerus_sp_D2028_tuxyz	Bellerus_sp_D2028_tuxyz	0	D2028	161251	S		HM364949	HM365014	*	Chile: Araucanía: Nahuelbuta National Park		HM364949 // HM365014
Euderus_sp_D0703_tuxy		ELN			Euderus sp.	ELN_Euderus_sp_D0703_tuxy	0	ELN_Euderus_sp_D0703_tuxy	Euderus_sp_D0703_tuxy	0	D0703	174911	S		AY599259	HM364969	*	Australia: NSW: Monga State Forest		AY599259 // HM364969	MISSING
Hubbardiella_sp_D0806_uvxyz		ELN			Hubbardiella new species	ELN_Hubbardiella_sp_D0806_uvxyz	0	ELN_Hubbardiella_sp_D0806_uvxyz	Hubbardiella_sp_D0806_uvxyz	0	D0806	174912	P		AY599258	HM364973	*	Honduras: Olancho		AY599258 // HM364973
Ophelimus_sp_D1559_uvxyz		ELO			Ophelimus maskelli	ELO_Ophelimus_sp_D1559_uvxyz	1	ELI_Ophelimus_sp_D1559_uvxyz	Ophelimus_sp_D1559_uvxyz	0	D1559	161366	S		HM364944	HM365012	*	Italy: Roma Province, Lazio		HM364944 // HM365012
Aprostocetus_sp_D0098_tuxyz		ELT			Aprostocetus sp.	ELT_Aprostocetus_sp_D0098_tuxyz	0	ELT_Aprostocetus_sp_D0098_tuxyz	Aprostocetus_sp_D0098_tuxyz	0	D0098	49012	S		AY599265	HM364966	*	USA: CA: Riverside Co.		AY599265 // HM364966
Crataepus_marbis_D2646_xyz		ELT			Crataepus marbis	ELT_Crataepus_marbis_D2646_xyz	0	ELT_Crataepus_marbis_D2646_xyz	Crataepus_marbis_D2646_xyz	0	D2646	175179	P	†	AY599262	HM365021		France: L'Escandorges	† MISSING	AY599262 // HM365021
Hadrotrichodes_waukheon_D2585_tuvxyz		ELT			Hadrotrichodes waukheon	ELT_Hadrotrichodes_waukheon_D2585_tuvxyz	0	ELT_Hadrotrichodes_waukheon_D2585_tuvxyz	Hadrotrichodes_waukheon_D2585_tuvxyz	0	D2585	161071	P	†	HM364959	HM365020	*	USA: CA: Tulare Co.	† I have one	HM364959 // HM365020
Cirrospilus_coachellae_D1647_tuvxyz		ELU			Cirrospilus coachellae	ELU_Cirrospilus_coachellae_D1647_tuvxyz	0	ELU_Cirrospilus_coachellae_D1647_tuvxyz	Cirrospilus_coachellae_D1647_tuvxyz	0	D1647	292873	S		AY599268			USA: CA: Riverside Co.		AY599268
Elachertus_sp_D1580_txyz		ELU			Elachertus sp.	ELU_Elachertus_sp_D1580_txyz	0	ELU_Elachertus_sp_D1580_txyz	Elachertus_sp_D1580_txyz	0	D1580	161043	S	†	HM364954	HM365018	*	Italy: Lazio Province	† I have one	HM364954 // HM365018
Elachertus_sp_D2049_tvxyz		ELU			Elachertus sp.	ELU_Elachertus_sp_D2049_tvxyz	1	ELU_Platyplectrus_sp_D2049_tvxyz	Platyplectrus_sp_D2049_tvxyz	1	D2049	161036	S	†				Thailand: Trang Province	† I have one
Elasmus_polistis_D0137_tuxyz		ELU			Elasmus polistis	ELU_Elasmus_polistis_D0137_tuxyz	0	ELU_Elasmus_polistis_D0137_tuxyz	Elasmus_polistis_D0137_tuxyz	0	D0137	49014	S		AY599264			USA: CA: Riverside Co.		AY599264
Eulophus_sp_D1619_tuxyz		ELU			Eulophus sp.	ELU_Eulophus_sp_D1619_tuxyz	0	ELU_Eulophus_sp_D1619_tuxyz	Eulophus_sp_D1619_tuxyz	0	D1619	n/a	n/a					Russia: Primorski Kray: Ussuriysk District
Euplectrus_sp_D2168_tvxyz		ELU			Euplectrus sp.	ELU_Euplectrus_sp_D2168_tvxyz	0	ELU_Euplectrus_sp_D2168_tvxyz	Euplectrus_sp_D2168_tvxyz	0	D2168	161110	P	†	HM364953	HM365017	*	Italy: Campania, Caserta Province	† I have one	HM364953 // HM365017
Perthiola_mazaneci_D2826_tuvxyz		ELU			Pertioloa_mazaneci	ELU_Perthiola_mazaneci_D2826_tuvxyz	0	ELU_Perthiola_mazaneci_D2826_tuvxyz	Perthiola_mazaneci_D2826_tuvxyz	0	D2826	252365	P					Australia: WA: Shannon NP	y I have one		y
Pnigalio_sp_D1497_tuvxyz		ELU			Pnigalio sp.	ELU_Pnigalio_sp_D1497_tuvxyz	0	ELU_Pnigalio_sp_D1497_tuvxyz	Pnigalio_sp_D1497_tuvxyz	0	D1497	49088	S		AY599279	HM364965	*	USA: CA: Los Angeles Co.		AY599279 // HM364965
Trichospilus_sp_D2108_tuvxyz		ELU			Trichospilus sp.	ELU_Trichospilus_sp_D2108_tuvxyz	0	ELU_Trichospilus_sp_D2108_tuvxyz	Trichospilus_sp_D2108_tuvxyz	0	D2108	252366	P	y	y	y	y	RUSSIA: Primorskiy Krai: Gornotayozhnoye	y I have one		y
Zagrammosoma_americanum_D0111_uxyz		ELU			Zagrammosoma americanum	ELU_Zagrammosoma_americanum_D0111_uxyz	0	ELU_Zagrammosoma_americanum_D0111_uxyz	Zagrammosoma_americanum_D0111_uxyz	0	D0111	49013	S		AY599263	HM364968	*	USA: CA: Los Angeles Co.		AY599263 // HM364968
Acerophagus_sp_D0585_uvxyz		ENE			Acerophagus sp.	ENE_Acerophagus_sp_D0585_uvxyz	0	ENE_Acerophagus_sp_D0585_uvxyz	Acerophagus_sp_D0585_uvxyz	0	D0585	48997	S		AY599309	***	†	USA: CA: Riverside Co.		AY599309	†
Cheiloneurus_fulvescens_D1356_vxy		ENE			Cheiloneurus fulvescens	ENE_Cheiloneurus_fulvescens_D1356_vxy	0	ENE_Cheiloneurus_fulvescens_D1356_vxy	Cheiloneurus_fulvescens_D1356_vxy	0	D1356	49075	S		AY599308	***	†	Kyrgyzstan: Talas		AY599308	MISSING
Comperiella_bifasciata_D0599_xy		ENE			Comperiella bifasciata	ENE_Comperiella_bifasciata_D0599_xy	0	ENE_Comperiella_bifasciata_D0599_xy	Comperiella_bifasciata_D0599_xy	0	D0599	49007	S		AY599317	***	†	USA: CA: Riverside Co.		AY599317	MISSING
Copidosoma_floridanum_D0562_vxy		ENE			Copidosoma floridanum	ENE_Copidosoma_floridanum_D0562_vxy	0	ENE_Copidosoma_floridanum_D0562_vxy	Copidosoma_floridanum_D0562_vxy	0	D0562	48980	S	†	AY599319	***	†	Bermuda: Southampton Parish	† I have one	AY599319	MISSING
Copidosoma_truncatellum_D0575_vxy		ENE			Copidosoma truncatellum	ENE_Copidosoma_truncatellum_D0575_vxy	0	ENE_Copidosoma_truncatellum_D0575_vxy	Copidosoma_truncatellum_D0575_vxy	0	D0575	48991	S	†	AY599320	***	†	USA: MT: Gallatin Co.	† I have one	AY599320	MISSING
Metaphycus_sp_D0587_uvxyz		ENE			Metaphycus sp.	ENE_Metaphycus_sp_D0587_uvxyz	0	ENE_Metaphycus_sp_D0587_uvxyz	Metaphycus_sp_D0587_uvxyz	0	D0587	48999	S		AY599310	***		USA: CA: Riverside Co.		AY599310
Neocladia_sp_D2439_uxyz		ENE			Neocladia	ENE_Neocladia_sp_D2439_uxyz	0	ENE_Neocladia_sp_D2439_uxyz	Neocladia_sp_D2439_uxyz	0	D2439	00268	P					South Africa: Mpumalanga
Plagiomerus_nr_diaspidis_D0569_uxy		ENE			Plagiomerus nr. diaspidis	ENE_Plagiomerus_nr_diaspidis_D0569_uxy	0	ENE_Plagiomerus_nr_diaspidis_D0569_uxy	Plagiomerus_nr_diaspidis_D0569_uxy	0	D0569	48985	S		AY599316	***	†	USA: CA: San Bernardino Co.		AY599316	MISSING
Trechnites_sp_D0573_xy		ENE			Trechnites sp.	ENE_Trechnites_sp_D0573_xy	0	ENE_Trechnites_sp_D0573_xy	Trechnites_sp_D0573_xy	0	D0573	48989	S		AY599318	***	†	USA: MT: Gallatin Co.		AY599318	MISSING
Anagyrus_nr_pseudococci_D0581_xy		ENT			Anagyrus nr. pseudococci	ENT_Anagyrus_nr_pseudococci_D0581_xy	0	ENT_Anagyrus_nr_pseudococci_D0581_xy	Anagyrus_nr_pseudococci_D0581_xy	0	D0581	48995	S	†	AY599315	***	†	USA: CA: Riverside Co.	† MISSING	AY599315	MISSING
Anagyrus_sp_D1030_uxyz		ENT			Anagyrus sp.	ENT_Anagyrus_sp_D1030_uxyz	0	ENT_Anagyrus_sp_D1030_uxyz	Anagyrus_sp_D1030_uxyz	0	D1030	49038	S		AY599314	***	†	Kenya: Kakamega District		AY599314	†
Leptomastidea_sp_D1029_uvxyz		ENT			Leptomastidea sp.	ENT_Leptomastidea_sp_D1029_uvxyz	0	ENT_Leptomastidea_sp_D1029_uvxyz	Leptomastidea_sp_D1029_uvxyz	0	D1029	49037	S		AY599313	***	†	Kenya: Kakamega District		AY599313	†
Neodusmetia_sangwani_D0558_uxy		ENT			Neodusmetia sangwani	ENT_Neodusmetia_sangwani_D0558_uxy	0	ENT_Neodusmetia_sangwani_D0558_uxy	Neodusmetia_sangwani_D0558_uxy	0	D0558	48976	S		AY599312	***	†	Bermuda: Southampton Parish		AY599312	MISSING
Savzdargia_sp_D2657_xyz		ENT			Savzdargia sp.	ENT_Savzdargia_sp_D2657_xyz	0	ENT_Savzdargia_sp_D2657_xyz	Savzdargia_sp_D2657_xyz	0	D2657	169658	S					Japan: Honshu
Entomacis_sp_MY98_ux					Entomacis sp.	Entomacis_sp_MY98_ux	0	Entomacis_sp_MY98_ux	Entomacis_sp_MY98_ux	0	MJY98	TAMU	S				†	Austarlia: QLD: Wooroonooran National Park			MISSING
Archaeopelma_tropeotergum_D2753_xyz		EPC			Archaeopelma tropeotergum	EPC_Archaeopelma_tropeotergum_D2753_xyz	0	EPC_Archaeopelma_tropeotergum_D2753_xyz	Archaeopelma_tropeotergum_D2753_xyz	0	D2753	000782	P					USA: TX: Cameron Co.	MISSING
Balcha_sp_D1790_uxyz		EPC			Balcha sp.	EPC_Balcha_sp_D1790_uxyz	0	EPC_Balcha_sp_D1790_uxyz	Balcha_sp_D1790_uxyz	0	D1790	CNCI	P					USA: MD: Montgomery Co.
Calosota_sp_D2069_tuxyz		EPC			Calosota sp.	EPC_Calosota_sp_D2069_tuxyz	0	EPC_Calosota_sp_D2069_tuxyz	Calosota_sp_D2069_tuxyz	0	D2069	161222	P					Thailand: Trang Province
Eusandalum_sp1_D1521_uxyz		EPC			Eusandalum sp. 1	EPC_Eusandalum_sp1_D1521_uxyz	0	EPC_Eusandalum_sp1_D1521_uxyz	Eusandalum_sp1_D1521_uxyz	0	D1521	161276	P					Australia: QLD: Great Sandy National Park
Eusandalum_sp2_D2665_xyz		EPC			Eusandalum sp. 2	EPC_Eusandalum_sp2_D2665_xyz	0	EPC_Eusandalum_sp2_D2665_xyz	Eusandalum_sp2_D2665_xyz	0	D2665	278337	P					Australia: WA: 10km W Cobra Station
Eusandalum_sp3_D2666_xyz		EPC			Eusandalum sp. 3	EPC_Eusandalum_sp3_D2666_xyz	0	EPC_Eusandalum_sp3_D2666_xyz	Eusandalum_sp3_D2666_xyz	0	D2666	278338	P					United Arab Emirates: Sharjah Desert Park
Licrooides_umbilicatus_D1968_uvxyz		EPC			Licrooides umbilicatus	EPC_Licrooides_umbilicatus_D1968_uvxyz	0	EPC_Licrooides_umbilicatus_D1968_uvxyz	Licrooides_umbilicatus_D1968_uvxyz	0	D1968	161277	P					Mexico: Quintana Roo
Anastatus_sp_D2271_vxyz		EPE			Anastatus sp.	EPE_Anastatus_sp_D2271_vxyz	0	EPE_Anastatus_sp_D2271_vxyz	Anastatus_sp_D2271_vxyz	0	D2271	000221	P					USA: CA: Riverside
Arachnophaga_eucnemia_D1991_uvxyz		EPE			Arachnophaga (S.) eucnemia	EPE_Arachnophaga_eucnemia_D1991_uvxyz	0	EPE_Arachnophaga_eucnemia_D1991_uvxyz	Arachnophaga_eucnemia_D1991_uvxyz	0	D1991	161108	P					USA: CA: Los Angeles Co.
Brasema_sp_D1351_uxyz		EPE			Brasema sp.	EPE_Brasema_sp_D1351_uxyz	0	EPE_Brasema_sp_D1351_uxyz	Brasema_sp_D1351_uxyz	0	D1351	49072	S		AY599306	***		USA: CA: Riverside Co.		AY599306
Eupelmus_(Episolindelia)_sp_D2440_uxyz		EPE			Eupelmus (Episolindelia) sp.	EPE_Eupelmus_(Episolindelia)_sp_D2440_uxyz	0	EPE_Eupelmus_(Episolindelia)_sp_D2440_uxyz	Eupelmus_(Episolindelia)_sp_D2440_uxyz	0	D2440	000201	P					South Africa: Mpumalanga
Eupelmus_falcatus_R1317_17_uxyz		EPE			Eupelmus (M.) falcatus	EPE_Eupelmus_falcatus_R1317_17_uxyz	0	EPE_Eupelmus_falcatus_R1317_17_uxyz	Eupelmus_falcatus_R1317_17_uxyz	0	R1317 17	INRA	P					France: Sussargues
Eupelmus_sp_D1358_tuvxyz		EPE			Eupelmus sp.	EPE_Eupelmus_sp_D1358_tuvxyz	0	EPE_Eupelmus_sp_D1358_tuvxyz	Eupelmus_sp_D1358_tuvxyz	0	D1358	49076	S		AY599307	***		USA: CA: Riverside Co.		AY599307
Mesocomys_vuiletti_D2320_uvxyz		EPE			Mesocomys vuiletti	EPE_Mesocomys_vuiletti_D2320_uvxyz	0	EPE_Mesocomys_vuiletti_D2320_uvxyz	Mesocomys_vuiletti_D2320_uvxyz	0	D2320	161229	P					India: Uttar Pradesh
Paranastatus_nigriscutellatus_D2322_uxyz		EPE			Paranastatus nigriscutellatus	EPE_Paranastatus_nigriscutellatus_D2322_uxyz	0	EPE_Paranastatus_nigriscutellatus_D2322_uxyz	Paranastatus_nigriscutellatus_D2322_uxyz	0	D2322	000200	P					Fiji: Levu Isands
Phlebopenes_sp_D2225_uvxyz		EPE			Phlebopenes sp.	EPE_Phlebopenes_sp_D2225_uvxyz	0	EPE_Phlebopenes_sp_D2225_uvxyz	Phlebopenes_sp_D2225_uvxyz	0	D2225	161032	P					Honduras: Olancho
Reikosiella_sp_D1960_uxyz		EPE			Reikosiella (Capreocauda) sp.	EPE_Reikosiella_sp_D1960_uxyz	0	EPE_Reikosiella_sp_D1960_uxyz	Reikosiella_sp_D1960_uxyz	0	D1960	000199	P					USA: CA: Los Angeles Co.
Tineobius_sp_D1962_uxyz		EPE			Tineobius sp.	EPE_Tineobius_sp_D1962_uxyz	0	EPE_Tineobius_sp_D1962_uxyz	Tineobius_sp_D1962_uxyz	0	D1962	161328	P					Fiji: Vunia Rawa
Uropelma_formosum_D2323_uvxyz		EPE			Uropelma formosum	EPE_Uropelma_formosum_D2323_uvxyz	0	EPE_Uropelma_formosum_D2323_uvxyz	Uropelma_formosum_D2323_uvxyz	0	D2323	000198	P					Dominican Republic
Xenanastatus_sp_D2074_tuvxyz		EPE			Xenanastatus sp.	EPE_Xenanastatus_sp_D2074_tuvxyz	0	EPE_Xenanastatus_sp_D2074_tuvxyz	Xenanastatus_sp_D2074_tuvxyz	0	D2074	161221	P					Thailand: Trang Province
Zaischnopsis_sp_D2319_uvxyz		EPE			Zaischnopsis sp.	EPE_Zaischnopsis_sp_D2319_uvxyz	0	EPE_Zaischnopsis_sp_D2319_uvxyz	Zaischnopsis_sp_D2319_uvxyz	0	D2319	161354	P					Argentina: Missiones Province
Metapelma_sp1_D2185_D2526_uvxyz		EPN			Metapelma sp. 1	EPN_Metapelma_sp1_D2185_D2526_uvxyz	0	EPN_Metapelma_sp1_D2185_D2526_uvxyz	Metapelma_sp1_D2185_D2526_uvxyz	0	D2185	161223	P					Chile: Valparaíso: La Campana National Park
Metapelma_sp1_D2185_D2526_uvxyz		EPN			Metapelma sp. 1	EPN_Metapelma_sp1_D2185_D2526_uvxyz	1			1	D2526	161223	P					Chile: Valparaíso: La Campana National Park
Metapelma_sp2_D2667_tvxyz		EPN			Metapelma sp. 2	EPN_Metapelma_sp2_D2667_tvxyz	0	EPN_Metapelma_sp2_D2667_tvxyz	Metapelma_sp2_D2667_tvxyz	0	D2667	278335	P					Thailand:Chaiyaphum Province
Neanastatus_sp1_D2300_tuvxyz		EPN			Neanastatus sp. 1	EPN_Neanastatus_sp1_D2300_tuvxyz	0	EPN_Neanastatus_sp1_D2300_tuvxyz	Neanastatus_sp1_D2300_tuvxyz	0	D2300	000197	P					India: Karnataka
Neanastatus_sp2_D2301_uvxyz		EPN			Neanastatus sp. 2	EPN_Neanastatus_sp2_D2301_uvxyz	0	EPN_Neanastatus_sp2_D2301_uvxyz	Neanastatus_sp2_D2301_uvxyz	0	D2301	000196	P					India: Karnataka
Ancylotropus_cariniscutis_D0407_uvxyz		EUE			Ancylotropus cariniscutis	EUE_Ancylotropus_cariniscutis_D0407_uvxyz	0	EUE_Ancylotropus_cariniscutis_D0407_uvxyz	Ancylotropus_cariniscutis_D0407_uvxyz	0	D0407	91771	P		AY552239	***	†	Malaysia: Selangor		AY552239
Ancylotropus_montanus_D2747_uxyz		EUE			Ancylotropus montanus	EUE_Ancylotropus_montanus_D2747_uxyz	0	EUE_Ancylotropus_montanus_D2747_uxyz	Ancylotropus_montanus_D2747_uxyz	0	D2747	01428	P					Thailand: Phitsanulok
Colocharis_napoana_D0378_uxy		EUE			Colocharis napoana (a)	EUE_Colocharis_napoana_D0378_uxy	0	EUE_Colocharis_napoana_D0378_uxy	Colocharis_napoana_D0378_uxy	0	D0378	n/a	n/a		AY671836	***	†	Ecuador: Orellana Province		AY671836	MISSING
Eucharis_adscendens_D0486_xy		EUE			Eucharis adscendens	EUE_Eucharis_adscendens_D0486_xy	0	EUE_Eucharis_adscendens_D0486_xy	Eucharis_adscendens_D0486_xy	0	D0486	175083	P	†	AY672979	***	†	Austria	† MISSING	AY672979	MISSING
Eucharis_albipennis_D0729_uvxyz		EUE			Eucharis albipennis	EUE_Eucharis_albipennis_D0729_uvxyz	0	EUE_Eucharis_albipennis_D0729_uvxyz	Eucharis_albipennis_D0729_uvxyz	0	D0729	91257	P		AY552229	***	†	Israel: Sde Boqer		AY552229	†
Eucharis_nr_adscendens_D0337_xy		EUE			Eucharis nr adscendens	EUE_Eucharis_nr_adscendens_D0337_xy	0	EUE_Eucharis_nr_adscendens_D0337_xy	Eucharis_nr_adscendens_D0337_xy	0	D0337	92166	P	†	AY672978	***	†	Kyrgyzstan: Osh Karakuldzha	† MISSING	AY672978	MISSING
Eucharis_sp_D1843_uxy		EUE			Eucharis sp.	EUE_Eucharis_sp_D1843_uxy	0	EUE_Eucharis_sp_D1843_uxy	Eucharis_sp_D1843_uxy	0	D1843	175167	S				†	Tunisa: Tunis			MISSING
Eucharissa_natalica_D0485_xy		EUE			Eucharissa natalica	EUE_Eucharissa_natalica_D0485_xy	0	EUE_Eucharissa_natalica_D0485_xy	Eucharissa_natalica_D0485_xy	0	D0485	91755	P	†	AY672989	***	†	South Africa: Cape Province	† MISSING	AY672989	MISSING
Galearia_bruchi_D2522_vxyz		EUE			Galearia bruchi	EUE_Galearia_bruchi_D2522_vxyz	0	EUE_Galearia_bruchi_D2522_vxyz	Galearia_bruchi_D2522_vxyz	0	D2522	161480	P					Argentina: Santiago del Estero Province
Kapala_floridana_D0432_uxy		EUE			Kapala floridana	EUE_Kapala_floridana_D0432_uxy	0	EUE_Kapala_floridana_D0432_uxy	Kapala_floridana_D0432_uxy	0	D0432	92111	S		AY671849	***	†	USA: FL: Marion Co.		AY671849	MISSING
Lophyrocera_pretendens_D0634_uvxyz		EUE			Lophyrocera pretendens	EUE_Lophyrocera_pretendens_D0634_uvxyz	0	EUE_Lophyrocera_pretendens_D0634_uvxyz	Lophyrocera_pretendens_D0634_uvxyz	0	D0634	91397	P	AY552304	AY552227	***	†	Columbia: Caquetá	AY552304	AY552227	†
Lophyrocera_variabilis_D2325_vxyz		EUE			Lophyrocera variabilis	EUE_Lophyrocera_variabilis_D2325_vxyz	0	EUE_Lophyrocera_variabilis_D2325_vxyz	Lophyrocera_variabilis_D2325_vxyz	0	D2325	175084	S		GQ331913	***	***	Argentina: Tucumán Province	† I have one
Neolosbanus_palgravei_D0406_uvxyz		EUE			Neolosbanus palgravei	EUE_Neolosbanus_palgravei_D0406_uvxyz	0	EUE_Neolosbanus_palgravei_D0406_uvxyz	Neolosbanus_palgravei_D0406_uvxyz	0	D0406	91412	P		AY552213	***	†	Malaysia: Selangor		AY552213	†
Neolosbanus_purpureoventris_D0414_uvxyz		EUE			Neolosbanus purpureoventris	EUE_Neolosbanus_purpureoventris_D0414_uvxyz	0	EUE_Neolosbanus_purpureoventris_D0414_uvxyz	Neolosbanus_purpureoventris_D0414_uvxyz	0	D0414	91470	S		AY552214	***	†	Malaysia: Selangor		AY552214	†
Neostilbula_ranomafanae_D1446_tuxyz		EUE			Neostilbula ranomafanae	EUE_Neostilbula_ranomafanae_D1446_tuxyz	0	EUE_Neostilbula_ranomafanae_D1446_tuxyz	Neostilbula_ranomafanae_D1446_tuxyz	0	D1446a	184096	P					Madagascar: Fianarantsoa Province
Obeza_sp_D2493_uvxyz		EUE			Obeza sp.	EUE_Obeza_sp_D2493_uvxyz	0	EUE_Obeza_sp_D2493_uvxyz	Obeza_sp_D2493_uvxyz	0	D2493	18047	P					Argentina: Misiones Province
Pseudochalcura_prolata_D2494_xyz		EUE			Pseudochalcura prolata	EUE_Pseudochalcura_prolata_D2494_xyz	0	EUE_Pseudochalcura_prolata_D2494_xyz	Pseudochalcura_prolata_D2494_xyz	0	D2494	10723	P	†	GQ331918	***	***	Argentina: Santiago del Estero Province	† MISSING	GQ331918
Pseudometagea_bakeri_D0322_uvxyz		EUE			Pseudometagea bakeri	EUE_Pseudometagea_bakeri_D0322_uvxyz	0	EUE_Pseudometagea_bakeri_D0322_uvxyz	Pseudometagea_bakeri_D0322_uvxyz	0	D0322	91252	S		AY672971	***	†	Canada: SK: Beaver Creek Cons. Area	† I have one	AY672971	†
Pseudometagea_montana_D0321_uvxy		EUE			Pseudometagea montana	EUE_Pseudometagea_montana_D0321_uvxy	0	EUE_Pseudometagea_montana_D0321_uvxy	Pseudometagea_montana_D0321_uvxy	0	D0321	91473	P		AY552216	***	†	Canada: ON: Marie Pte de Chenes Pk		AY552216	MISSING
Pseudometagea_schwarzii_D0274b_uvxy		EUE			Pseudometagea schwarzii	EUE_Pseudometagea_schwarzii_D0274b_uvxy	0	EUE_Pseudometagea_schwarzii_D0274b_uvxy	Pseudometagea_schwarzii_D0274b_uvxy	0	D0274b	91457	S		AY552215	***	†	USA: MO: St. Clair Co.		AY552215	MISSING
Psilocharis_afra_D0156_uxyz		EUE			Psilocharis afra	EUE_Psilocharis_afra_D0156_uxyz	0	EUE_Psilocharis_afra_D0156_uxyz	Psilocharis_afra_D0156_uxyz	0	D0156	91410	S		AY552210	***		South Africa: KwaZulu-Natal Province		AY552210
Psilocharis_afra_D2273_tuvxyz		EUE			Psilocharis afra	EUE_Psilocharis_afra_D2273_tuvxyz	0	EUE_Psilocharis_afra_D2273_tuvxyz	Psilocharis_afra_D2273_tuvxyz	0	D2273	184095	S					South Africa: Mpumulanga Province
Psilocharis_pacifica_D1259_uvxyz		EUE			Pilocharis pacifica	EUE_Psilocharis_pacifica_D1259_uvxyz	0	EUE_Psilocharis_pacifica_D1259_uvxyz	Psilocharis_pacifica_D1259_uvxyz	0	D1259	91474	P					Fiji: Ba Province
Psilocharis_theocles_D0170b_uxy		EUE			Psilocharis theocles	EUE_Psilocharis_theocles_D0170b_uxy	0	EUE_Psilocharis_theocles_D0170b_uxy	Psilocharis_theocles_D0170b_uxy	0	D0170b	91237	S		AY552209	***	†	Australia: NSW		AY552209	MISSING
Saccharissa_alcocki_D2032_tuvxyz		EUE			Saccharissa alcocki	EUE_Saccharissa_alcocki_D2032_tuvxyz	0	EUE_Saccharissa_alcocki_D2032_tuvxyz	Saccharissa_alcocki_D2032_tuvxyz	0	D2032	161230	P					Thailand: Trang Province
Saccharissa_vicina_D1592_xy		EUE			Saccharissa vicina	EUE_Saccharissa_vicina_D1592_xy	0	EUE_Saccharissa_vicina_D1592_xy	Saccharissa_vicina_D1592_xy	0	D1592	n/a	P				†	Thailand			MISSING
Schizaspidia_aenea_D0655_uxyz		EUE			Schizaspidia aenea	EUE_Schizaspidia_aenea_D0655_uxyz	0	EUE_Schizaspidia_aenea_D0655_uxyz	Schizaspidia_aenea_D0655_uxyz	0	D0655	91764	P		AY552240	***	†	Australia: QLD: Kingfisher Park		AY552240	†
Substilbula_pallidiclava_D0965_uxyz		EUE			Substilbula pallidiclava	EUE_Substilbula_pallidiclava_D0965_uxyz	0	EUE_Substilbula_pallidiclava_D0965_uxyz	Substilbula_pallidiclava_D0965_uxyz	0	D0965	91416	P	AY552297	AY552220	***	***	Aust: QLD: Brisbane	AY552297
Anorasema_pallidipes_D0408_uxyz		EUG			Anorasema pallidipes	EUG_Anorasema_pallidipes_D0408_uxyz	0	EUG_Anorasema_pallidipes_D0408_uxyz	Anorasema_pallidipes_D0408_uxyz	0	D0408	n/a	P		AY552189	***		Malaysia: Selangor		AY552189
Gollumiella_antennata_D0351a_uxy		EUG			Gollumiella antennata	EUG_Gollumiella_antennata_D0351a_uxy	0	EUG_Gollumiella_antennata_D0351a_uxy	Gollumiella_antennata_D0351a_uxy	0	D0351a	91199	S		AY552190	***	†	Sri Lanka		AY552190	MISSING
Gollumiella_longipetiolata_D0405c_vxyz		EUG			Gollumiella longipetiolata	EUG_Gollumiella_longipetiolata_D0405c_vxyz	0	EUG_Gollumiella_longipetiolata_D0405c_vxyz	Gollumiella_longipetiolata_D0405c_vxyz	0	D0405c	91183	S		AY552191	***	†	Malaysia: Selangor		AY552191	†
Indosema_indica_D2212_uvxyz		EUO			Indosema indica	EUO_Indosema_indica_D2212_uvxyz	0	EUO_Indosema_indica_D2212_uvxyz	Indosema_indica_D2212_uvxyz	0	D2212	161364	P	†				India: Uttar Pradesh	† I have one
Orasema_communis_D0951_vxyz		EUO			Orasema communis	EUO_Orasema_communis_D0951_vxyz	0	EUO_Orasema_communis_D0951_vxyz	Orasema_communis_D0951_vxyz	0	D0951	91472	P		AY552196	***	†	Madagascar: Province d’Antsiranana		AY552196	†
Orasema_delicatula_D0632_vxyz		EUO			Orasema delicatula	EUO_Orasema_delicatula_D0632_vxyz	0	EUO_Orasema_delicatula_D0632_vxyz	Orasema_delicatula_D0632_vxyz	0	D0632	91402	P		AY552202	***	†	Colombia: Amazonas		AY552202	†
Orasema_glabra_D0183_xyz		EUO			Orasema glabra	EUO_Orasema_glabra_D0183_xyz	0	EUO_Orasema_glabra_D0183_xyz	Orasema_glabra_D0183_xyz	0	D0183	n/a	S	†	AY672948	***	†	South Africa: KwaZulu-Natal Province	† I have one	AY672948	†
Orasema_nr_coloradensis_D0433_uvxyz		EUO			Orasema sp. 2	EUO_Orasema_nr_coloradensis_D0433_uvxyz	0	EUO_Orasema_nr_coloradensis_D0433_uvxyz	Orasema_nr_coloradensis_D0433_uvxyz	0	D0433	91429	P					USA: IN: Lake Co.
Orasema_simplex_D2256_tuxyz		EUO			Orasema simplex	EUO_Orasema_simplex_D2256_tuxyz	0	EUO_Orasema_simplex_D2256_tuxyz	Orasema_simplex_D2256_tuxyz	0	D2256	000769	P					Argentina: Corrientes Province
Orasema_simulatrix_D0422_vxyz		EUO			Orasema simulatrix	EUO_Orasema_simulatrix_D0422_vxyz	0	EUO_Orasema_simulatrix_D0422_vxyz	Orasema_simulatrix_D0422_vxyz	0	D0422	91445	S		AY552206	***	†	USA: AZ: Pima Co.		AY552206	†
Orasema_sp1_D1263_xyz		EUO			Orasema sp. 1	EUO_Orasema_sp1_D1263_xyz	0	EUO_Orasema_sp1_D1263_xyz	Orasema_sp1_D1263_xyz	0	D1263	175177	P	†				Vietnam: Thua Thien-Hue Province	† MISSING
Orasema_sp3_D0908_uvxyz		EUO			Orasema sp. 3	EUO_Orasema_sp3_D0908_uvxyz	0	EUO_Orasema_sp3_D0908_uvxyz	Orasema_sp3_D0908_uvxyz	0	D0908	92148	P		AY672967	***	†	Yemen: Al Mahwit Governorate: Ar Rujum		AY672967	†
Orasema_synempora_D1803_uvxyz		EUO			Orasema synempora	EUO_Orasema_synempora_D1803_uvxyz	0	EUO_Orasema_synempora_D1803_uvxyz	Orasema_synempora_D1803_uvxyz	0	D1803	49124	P					Australia: QLD: Station Creek
Orasema_texana_D0123_vxyz		EUO			Orasema texana	EUO_Orasema_texana_D0123_vxyz	0	EUO_Orasema_texana_D0123_vxyz	Orasema_texana_D0123_vxyz	0	D0123	n/a	P		AY552205	***	†	USA: AZ		AY552205	†
Orasemorpha_didentata_D0279_xy		EUO			Orasemorpha xeniades	EUO_Orasemorpha_didentata_D0279_xy	0	EUO_Orasemorpha_didentata_D0279_xy	Orasemorpha_didentata_D0279_xy	0	D0279	91286	S	†	AY672947	***	†	Australia: ACT: Canberra, Black Mtn.	† MISSING	AY672947	MISSING
Orasemorpha_eribotes_D0162_vxyz		EUO			Orasemorpha eribotes	EUO_Orasemorpha_eribotes_D0162_vxyz	0	EUO_Orasemorpha_eribotes_D0162_vxyz	Orasemorpha_eribotes_D0162_vxyz	0	D0162	91284	S		AY552199	***	†	Australai: SA: Kangaroo Island		AY552199	†
Orasemorpha_tridentata_a_D0182_uvxyz		EUO			Orasemorpha tridentata (a)	EUO_Orasemorpha_tridentata_a_D0182_uvxyz	0	EUO_Orasemorpha_tridentata_a_D0182_uvxyz	Orasemorpha_tridentata_a_D0182_uvxyz	0	D0182c3	92151	P	†	AY672946	***	†	Australia: NSW: Shoalhaven River	† I have one	AY672946	†
Orasemorpha_tridentata_b_D0165_uvxy		EUO			Orasemorpha tridentata (b)	EUO_Orasemorpha_tridentata_b_D0165_uvxy	0	EUO_Orasemorpha_tridentata_b_D0165_uvxy	Orasemorpha_tridentata_b_D0165_uvxy	0	D0165	91448	P		AY552200	***	†	Australia: QLD: Mt. Glorious		AY552200	MISSING
Timioderus_peridentatus_D0116_uxyz		EUO			Timioderus peridentatus	EUO_Timioderus_peridentatus_D0116_uxyz	0	EUO_Timioderus_peridentatus_D0116_uxyz	Timioderus_peridentatus_D0116_uxyz	0	D0116	91288	S		AY552195	***	†	South Africa: Western Cape Province		AY552195	†
Timioderus_refringens_D0185_xy		EUO			Timioderus refringens	EUO_Timioderus_refringens_D0185_xy	0	EUO_Timioderus_refringens_D0185_xy	Timioderus_refringens_D0185_xy	0	D0185	92153	P	†	AY672945	***	†	South Africa: KwaZulu-Natal Province	† MISSING	AY672945	MISSING
Exallonyx_sp_D1496_uvxy					Exallonyx sp.	Exallonyx_sp_D1496_uvxy	0	Exallonyx_sp_D1496_uvxy	Exallonyx_sp_D1496_uvxy	0	D1496	49087	S				†	India: Karnataka, Nandi Hills			MISSING
Exallonyx_sp_HymAToL_tuxyz					Exallonyx sp.	Exallonyx_sp_HymAToL_tuxyz	0	Exallonyx_sp_HymAToL_tuxyz	Exallonyx_sp_HymAToL_tuxyz	0	N/A	UKY	S	GQ410656	GQ374763	*	*	HymAToL Project	GQ410656	GQ374763	*
Aiolomorphus_rhopaloides_D1634_txyz		EYE			Aiolomorphus rhopaloides	EYE_Aiolomorphus_rhopaloides_D1634_txyz	0	EYE_Aiolomorphus_rhopaloides_D1634_txyz	Aiolomorphus_rhopaloides_D1634_txyz	0	D1634	161275	S				†	China: Hunan			†
Axanthosoma_nr_nigrum_D1635_uxy		EYE			Axanthosoma nr nigrum	EYE_Axanthosoma_nr_nigrum_D1635_uxy	0	EYE_Axanthosoma_nr_nigrum_D1635_uxy	Axanthosoma_nr_nigrum_D1635_uxy	0	D1635	n/a	P				†	Australia: QLD: Brisbane Forest Park			MISSING
Buresium_naso_D2223_tuxyz		EYE			Buresium naso	EYE_Buresium_naso_D2223_tuxyz	0	EYE_Buresium_naso_D2223_tuxyz	Buresium_naso_D2223_tuxyz	0	D2223	161034	S					India: Uttar Pradesh: New Delhi
Eurytoma_gigantea_D1646_tuvxyz		EYE			Eurytoma gigantea	EYE_Eurytoma_gigantea_D1646_tuvxyz	0	EYE_Eurytoma_gigantea_D1646_tuvxyz	Eurytoma_gigantea_D1646_tuvxyz	0	D1646	image	P					USA: MD: Wicomico Co.
Eurytoma_rhois_D1640_uxy		EYE			Eurytoma rhois	EYE_Eurytoma_rhois_D1640_uxy	0	EYE_Eurytoma_rhois_D1640_uxy	Eurytoma_rhois_D1640_uxy	0	D1640	161341	S				†	USA: VA: Anne Arundel Co.			MISSING
Eurytoma_sp1a_D1343_uvxy		EYE			Eurytoma sp. 1 (a)	EYE_Eurytoma_sp1a_D1343_uvxy	0	EYE_Eurytoma_sp1a_D1343_uvxy	Eurytoma_sp1a_D1343_uvxy	0	D1343	49067	S		AY599300	***	†	Argentina: Salta Province		AY599300	MISSING
Eurytoma_sp1b_D1344_uxy		EYE			Eurytoma sp. 1 (b)	EYE_Eurytoma_sp1b_D1344_uxy	0	EYE_Eurytoma_sp1b_D1344_uxy	Eurytoma_sp1b_D1344_uxy	0	D1344	n/a	P		AY599301	***	†	Argentina: Salta Province		AY599301	MISSING
Eurytoma_squamosa_D1645_uxy		EYE			Eurytoma squamosa	EYE_Eurytoma_squamosa_D1645_uxy	0	EYE_Eurytoma_squamosa_D1645_uxy	Eurytoma_squamosa_D1645_uxy	0	D1645	161333	S				†	USA: AZ: Coconino Co.			MISSING
Ficomila_sp_R1987_02_uxz		EYE			Ficomila sp.	EYE_Ficomila_sp_R1987_02_uxz	0	EYE_Ficomila_sp_R1987_02_uxz	Ficomila_sp_R1987_02_uxz	0	R1987 02	INRA	P	GQ367656	GQ367755	***	GQ367850	Malaysia: Sarawak: Pa'Lungan	GQ367656	GQ367755	GQ367850
Masneroma_angulifera_D1637_tuvxy		EYE			Masneroma angulifera	EYE_Masneroma_angulifera_D1637_tuvxy	0	EYE_Masneroma_angulifera_D1637_tuvxy	Masneroma_angulifera_D1637_tuvxy	0	D1637	n/a	P				†	USA: WV: Hardy Co.			MISSING
Sycophila_sp_D1643_vxy		EYE			Sycophila sp.	EYE_Sycophila_sp_D1643_vxy	0	EYE_Sycophila_sp_D1643_vxy	Sycophila_sp_D1643_vxy	0	D1643	161268	S	†			†	USA: FL: Dade Co.	† I have one		MISSING
Sycophila_texana_D1636_tuvxy		EYE			Sycophila texana	EYE_Sycophila_texana_D1636_tuvxy	0	EYE_Sycophila_texana_D1636_tuvxy	Sycophila_texana_D1636_tuvxy	0	D1636	161266	S				†	USA: NM: Hidalgo Co.			MISSING
Systole_coriandri_D1638_uvxy		EYE			Systole coriandri	EYE_Systole_coriandri_D1638_uvxy	0	EYE_Systole_coriandri_D1638_uvxy	Systole_coriandri_D1638_uvxy	0	D1638	161258	S				†	USA: MO: St. Louis Co.			MISSING
Tetramesa_sp1_D1502_uvxy		EYE			Tetramesa sp. 1	EYE_Tetramesa_sp1_D1502_uvxy	0	EYE_Tetramesa_sp1_D1502_uvxy	Tetramesa_sp1_D1502_uvxy	0	D1502	161384	S	†	AY599281	***	†	USA: MD: Wicomico Co.	† I have one	AY599281	MISSING
Tetramesa_sp2_D1642_tuxy		EYE			Tetramesa sp. 2	EYE_Tetramesa_sp2_D1642_tuxy	0	EYE_Tetramesa_sp2_D1642_tuxy	Tetramesa_sp2_D1642_tuxy	0	D1642	161286	S				†	USA: MD: Prince Georges Co.			MISSING
Heimbra_opaca_D1440_uvxyz		EYH			Heimbra opaca	EYH_Heimbra_opaca_D1440_uvxyz	0	EYH_Heimbra_opaca_D1440_uvxyz	Heimbra_opaca_D1440_uvxyz	0	D1440	161282	P					USA: CA: Riverside Co.
Austrophotismus_daicles_D1633_xy		EYR			Austrophotismus daicles	EYR_Austrophotismus_daicles_D1633_xy	0	EYR_Austrophotismus_daicles_D1633_xy	Austrophotismus_daicles_D1633_xy	0	D1633	161285	P				†	Australia: QLD: Brisbane Forest Park			MISSING
Rileya_atopogaster_D1644_vxy		EYR			Rileya atopogaster	EYR_Rileya_atopogaster_D1644_vxy	0	EYR_Rileya_atopogaster_D1644_vxy	Rileya_atopogaster_D1644_vxy	0	D1644	161301	P				†	Ecuador: Carchi Province			MISSING
Rileya_grisselli_D2027_tuvxyz		EYR			Rileya grisselli	EYR_Rileya_grisselli_D2027_tuvxyz	0	EYR_Rileya_grisselli_D2027_tuvxyz	Rileya_grisselli_D2027_tuvxyz	0	D2027	161309	P					Chile: Araucanía: Nahuelbuta National Park
Rileya_longiterga_D1639_uxyz		EYR			Rileya longiterga	EYR_Rileya_longiterga_D1639_uxyz	0	EYR_Rileya_longiterga_D1639_uxyz	Rileya_longiterga_D1639_uxyz	0	D1639	161335	S				†	Costa Rica: Heredia Province: La Selva Biol.St.			†
Rileya_pallidipes_D1471_uvxyz		EYR			Rileya pallidipes	EYR_Rileya_pallidipes_D1471_uvxyz	0	EYR_Rileya_pallidipes_D1471_uvxyz	Rileya_pallidipes_D1471_uvxyz	0	D1471	161253	S	†	AY599298	***	†	USA: CA: Los Angeles Co.	† I have one	AY599298	†
Rileya_piercei_D1341_uvxy		EYR			Rileya piercei	EYR_Rileya_piercei_D1341_uvxy	0	EYR_Rileya_piercei_D1341_uvxy	Rileya_piercei_D1341_uvxy	0	D1341	49066	S		AY599296	***	†	USA: TX: Jim Wells Co.		AY599296	MISSING
Gryon_sp_D2741_tuvxyz					Gryon sp.	Gryon_sp_D2741_tuvxyz	0	Gryon_sp_D2741_tuvxyz	Gryon_sp_D2741_tuvxyz	0	D2741	235934	P					USA: Calif. Riverside Co.
Helorus_sp_HymAToL_tuvxyz					Helorus sp.	Helorus_sp_HymAToL_tuvxyz	0	Helorus_sp_HymAToL_tuvxyz	Helorus_sp_HymAToL_tuvxyz	0	N/A	UKY	S	GQ410653	GQ374760	*	*	HymAToL Project	GQ410653	GQ374760	*
Ibalia_sp1_MY120_tuvxyz					Ibalia sp. 1	Ibalia_sp1_MY120_tuvxyz	0	Ibalia_sp1_MY120_tuvxyz	Ibalia_sp1_MY120_tuvxyz	0	MJY120	KSUC	S					USA: Kansas: Riley Co.
Ibalia_sp2_HymAToL_tuvxyz					Ibalia sp. 2	Ibalia_sp2_HymAToL_tuvxyz	0	Ibalia_sp2_HymAToL_tuvxyz	Ibalia_sp2_HymAToL_tuvxyz	0	N/A	SMNH	S	N/A	N/A	N/A	N/A	HymAToL Project	N/A I have one		N/A
Ismarus_sp_HymAToL_tuvxyz					Ismarus	Ismarus_sp_HymAToL_tuvxyz	0	Ismarus_sp_HymAToL_tuvxyz	Ismarus_sp_HymAToL_tuvxyz	0	N/A	UKY	S	GQ410662	GQ374769	*	*	HymAToL Project	GQ410662	GQ374769	*
Lagynodes_sp_HymAToL_uvxyz					Lagynodes sp.	Lagynodes_sp_HymAToL_uvxyz	0	Lagynodes_sp_HymAToL_uvxyz	Lagynodes_sp_HymAToL_uvxyz	0	N/A	UKY	S	N/A	N/A	N/A	N/A	HymAToL Project	N/A I have one		N/A
Leucospis_affinis_a_D0001_ux		LEU			Leucospis affinis (a)	LEU_Leucospis_affinis_a_D0001_ux	0	LEU_Leucospis_affinis_a_D0001_ux	Leucospis_affinis_a_D0001_ux	0	D0001	n/a	P		AY599276	†	†	USA: CA: Riverside Co.		AY599276	MISSING
Leucospis_affinis_b_D1784_uvxyz		LEU			Leucospis affinis (b)	LEU_Leucospis_affinis_b_D1784_uvxyz	0	LEU_Leucospis_affinis_b_D1784_uvxyz	Leucospis_affinis_b_D1784_uvxyz	0	D1784	161399	P					USA: CA: Inyo Co.
Leucospis_sp1_D1268_uxyz		LEU			Leucospis sp. 1	LEU_Leucospis_sp1_D1268_uxyz	0	LEU_Leucospis_sp1_D1268_uxyz	Leucospis_sp1_D1268_uxyz	0	D1268	161387	P					Peru: San Martin Region
Leucospis_sp2_D1368_tuvxyz		LEU			Leucospis sp. 2	LEU_Leucospis_sp2_D1368_tuvxyz	0	LEU_Leucospis_sp2_D1368_tuvxyz	Leucospis_sp2_D1368_tuvxyz	0	D1368	n/a	P		AY599277	***		Argentina: La Rioja Province		AY599277
Leucospis_sp3_D2287_xyz		LEU			Leucospis sp. 3	LEU_Leucospis_sp3_D2287_xyz	0	LEU_Leucospis_sp3_D2287_xyz	Leucospis_sp3_D2287_xyz	0	D2287	175203	P					French Guiana: Kourou Degrad Saramaka
Leucospis_sp4_D2279_uvxyz		LEU			Leucospis sp. 4	LEU_Leucospis_sp4_D2279_uvxyz	0	LEU_Leucospis_sp4_D2279_uvxyz	Leucospis_sp4_D2279_uvxyz	0	D2279	161350	P					South Africa: Koeberg
Micrapion_sp_D2278_xyz		LEU			Micrapion sp.	LEU_Micrapion_sp_D2278_xyz	0	LEU_Micrapion_sp_D2278_xyz	Micrapion_sp_D2278_xyz	0	D2278	175201	P					South Africa: Koeberg
Maaminga_marrisi_HymAToL_tuvxyz					Maaminga marrisi	Maaminga_marrisi_HymAToL_tuvxyz	0	Maaminga_marrisi_HymAToL_tuvxyz	Maaminga_marrisi_HymAToL_tuvxyz	0	N/A	UKY	S	GQ410664	GQ374771	*	*	HymAToL Project	GQ410664	GQ374771	*
Macroteleia_sp_D1486_uxy					Macroteleia sp.	Macroteleia_sp_D1486_uxy	0	Macroteleia_sp_D1486_uxy	Macroteleia_sp_D1486_uxy	0	D1486	49078	S				†	Australia: QLD: Great Sandy N.P.			MISSING
Megaspilus_fuscipennis_HymAToL_tuvxyz					Megaspilus fuscipennis	Megaspilus_fuscipennis_HymAToL_tuvxyz	0	Megaspilus_fuscipennis_HymAToL_tuvxyz	Megaspilus_fuscipennis_HymAToL_tuvxyz	0	N/A	UKY	S	N/A	N/A	N/A	N/A	HymAToL Project	N/A I have one		N/A
Melanips_sp_HymAToL_tuvxyz					Melanips sp.	Melanips_sp_HymAToL_tuvxyz	0	Melanips_sp_HymAToL_tuvxyz	Melanips_sp_HymAToL_tuvxyz	0	N/A	SMNH	S	N/A	N/A	N/A	N/A	HymAToL Project	N/A I have one		N/A
Miota_sp_D1950_uvxyz					Miota sp.	Miota_sp_D1950_uvxyz	0	Miota_sp_D1950_uvxyz	Miota_sp_D1950_uvxyz	0	D1950	49111	P					USA: CA: Madera Co.
Monomachus_sp_HymAToL_tuvxyz					Monomachus sp.	Monomachus_sp_HymAToL_tuvxyz	0	Monomachus_sp_HymAToL_tuvxyz	Monomachus_sp_HymAToL_tuvxyz	0	N/A	UKY	S	GQ410652	GQ374759	*	*	HymAToL Project	GQ410652	GQ374759	*
Anagrus_epos_D2208_uvxyz		MYA			Anagrus epos	MYA_Anagrus_epos_D2208_uvxyz	0	MYA_Anagrus_epos_D2208_uvxyz	Anagrus_epos_D2208_uvxyz	0	D2208	n/a	P					USA: CA: UCR culture
Litus_cynipseus_D1609_vxyz		MYA			Litus cynipseus	MYA_Litus_cynipseus_D1609_vxyz	0	MYA_Litus_cynipseus_D1609_vxyz	Litus_cynipseus_D1609_vxyz	0	D1609	UCRC	S					Russia: Primorski Kray: Ussuriysk District
Stethynium_ophelimi_D2444_uxyz		MYA			Stethynium ophelimi	MYA_Stethynium_ophelimi_D2444_uxyz	0	MYA_Stethynium_ophelimi_D2444_uxyz	Stethynium_ophelimi_D2444_uxyz	0	D2444	161315	S					Australia: NSW: Wagga Wagga
Eubroncus_sp1_D1445_uxy		MYE			Eubroncus sp. 1	MYE_Eubroncus_sp1_D1445_uxy	0	MYE_Eubroncus_sp1_D1445_uxy	Eubroncus_sp1_D1445_uxy	0	D1445	161292	S				†	Madagascar: Province de Toliara			MISSING
Eubroncus_sp2_D1593_tuxy		MYE			Eubroncus sp 2.	MYE_Eubroncus_sp2_D1593_tuxy	0	MYE_Eubroncus_sp2_D1593_tuxy	Eubroncus_sp2_D1593_tuxy	0	D1593	161265	S				†	South Korea: Gangwon-do Province			MISSING
Borneomymar_madagascar_D1058_uxyz		MYI			Borneomymar madagascar	MYI_Borneomymar_madagascar_D1058_uxyz	0	MYI_Borneomymar_madagascar_D1058_uxyz	Borneomymar_madagascar_D1058_uxyz	0	D1058	UCRC	S		AY599254	***	†	Madagascar: Province d’Antsiranana		AY599254	†
Acmopolynema_varium_D0591_uvxyz		MYM			Acmopolynema varium	MYM_Acmopolynema_varium_D0591_uvxyz	0	MYM_Acmopolynema_varium_D0591_uvxyz	Acmopolynema_varium_D0591_uvxyz	0	D0591	UCRC	S		AY599251	***	†	USA: CA: Riverside Co.		AY599251	†
Anaphes_victus_D2564_vxyz		MYM			Anaphes victus	MYM_Anaphes_victus_D2564_vxyz	0	MYM_Anaphes_victus_D2564_vxyz	Anaphes_victus_D2564_vxyz	0	D2564	000777	P					Canada: QC: AGC Research Station, lab culture
Australomymar_sp_D2026_tuvxyz		MYM			Australomymar sp.	MYM_Australomymar_sp_D2026_tuvxyz	0	MYM_Australomymar_sp_D2026_tuvxyz	Australomymar_sp_D2026_tuvxyz	0	D2026	n/a	P					Chile: Chiloé Province: Isla de Chiloé
Ceratanaphes_nsp_D1041_uvxyz		MYM			Ceratanaphes new species	MYM_Ceratanaphes_nsp_D1041_uvxyz	0	MYM_Ceratanaphes_nsp_D1041_uvxyz	Ceratanaphes_nsp_D1041_uvxyz	0	D1041	49053	S		AY599252	***	†	Australia: WA: Fitzgerald River National Park		AY599252	†
Erythmelus_rosascostai_D2658_xyz		MYM			Erythmelus rosascostai	MYM_Erythmelus_rosascostai_D2658_xyz	0	MYM_Erythmelus_rosascostai_D2658_xyz	Erythmelus_rosascostai_D2658_xyz	0	D2658	49116	P					Argentina: Beunos Aires Province
Gonatocerus_ashmeadi_D1602_tuvxyz		MYM			Gonatocerus ashmeadi	MYM_Gonatocerus_ashmeadi_D1602_tuvxyz	0	MYM_Gonatocerus_ashmeadi_D1602_tuvxyz	Gonatocerus_ashmeadi_D1602_tuvxyz	0	D1602	UCRC	S					USA: CA: San Diego Co.
Gonatocerus_triguttatus_D1054_uvxyz		MYM			Gonatocerus triguttatus	MYM_Gonatocerus_triguttatus_D1054_uvxyz	0	MYM_Gonatocerus_triguttatus_D1054_uvxyz	Gonatocerus_triguttatus_D1054_uvxyz	0	D1054	49063	S		AY599253	***	†	UCR Culture		AY599253	†
Mymar_regale_D2211_tuvxyz		MYM			Mymar regale	MYM_Mymar_regale_D2211_tuvxyz	0	MYM_Mymar_regale_D2211_tuvxyz	Mymar_regale_D2211_tuvxyz	0	D2211	00265	S					Sweden: Skåne Province
Ooctonus_sp_D1597_uvxy		MYM			Ooctonus sp.	MYM_Ooctonus_sp_D1597_uvxy	0	MYM_Ooctonus_sp_D1597_uvxy	Ooctonus_sp_D1597_uvxy	0	D1597	161323	S				†	Canada: ON: North Gower			MISSING
Mymaromella_mira_D1040_uvxyz					Mymaromella mira	Mymaromella_mira_D1040_uvxyz	0	Mymaromella_mira_D1040_uvxyz	Mymaromella_mira_D1040_uvxyz	0	D1040	49051	S	GQ410666	GQ374773	*	*	Australia: WA: Margaret River (HymAToL)	GQ410666	GQ374773	*
Mymaromma_anomalum_D1611_tuvxyz					Mymaromma anomalum	Mymaromma_anomalum_D1611_tuvxyz	0	Mymaromma_anomalum_D1611_tuvxyz	Mymaromma_anomalum_D1611_tuvxyz	0	D1611	00266	S	GQ410665	GQ374772	*	*	Italy: Campania (HymATol)	GQ410665	GQ374772	*
Mymaromma_sp_D1595_uvxy					Mymaromma sp.	Mymaromma_sp_D1595_uvxy	0	Mymaromma_sp_D1595_uvxy	Mymaromma_sp_D1595_uvxy	0	D1595	CNCI	S				†	South Korea: Gangwon-do Province			MISSING
Mymaromma_ypt_D0851_xy					Mymaromma ypt	Mymaromma_ypt_D0851_xy	0	Mymaromma_ypt_D0851_xy	Mymaromma_ypt_D0851_xy	0	D0851	49054	S	†	AY599250	***	†	Russia: Primorskiy Krai: Ussuriysk District	† MISSING	AY599250	MISSING
Nixonia_watshami_OSUC188493_uxy					Nixonia watshami	Nixonia_watshami_OSUC188493_uxy	0	Nixonia_watshami_OSUC188493_uxy	Nixonia_watshami_OSUC188493_uxy	0	OSUC188493	OSUC	S				†	South Africa: Western Cape Province			MISSING
Opazon_sp_D1953_tuvxyz					Opazon sp.	Opazon_sp_D1953_tuvxyz	0	Opazon_sp_D1953_tuvxyz	Opazon_sp_D1953_tuvxyz	0	D1953	49115	P					USA: CA: Madera Co.
Ormyrulus_sp_D2035_uvxyz		ORM			Ormyrulus sp.	ORM_Ormyrulus_sp_D2035_uvxyz	0	ORM_Ormyrulus_sp_D2035_uvxyz	Ormyrulus_sp_D2035_uvxyz	0	D2035	161103	P					Thailand: Surat Thani Province
Ormyrus_sp_1_D1367_tuxyz		ORM			Ormyrus sp. 1	ORM_Ormyrus_sp_1_D1367_tuxyz	0	ORM_Ormyrus_sp_1_D1367_tuxyz	Ormyrus_sp_1_D1367_tuxyz	0	D1367	161347	S					Kyrgyzstan: Ozhalal-Abad
Ormyrus_sp_2_D1491_tuxy		ORM			Ormyrus sp. 2	ORM_Ormyrus_sp_2_D1491_tuxy	0	ORM_Ormyrus_sp_2_D1491_tuxy	Ormyrus_sp_2_D1491_tuxy	0	D1491	49082	S		AY599274	***	†	India: Uttar Pradesh: New Delhi		AY599274	MISSING
Pantolytomia_ferruginea_HymAToL_tuvxyz					Pantolytomia ferruginea	Pantolytomia_ferruginea_HymAToL_tuvxyz	0	Pantolytomia_ferruginea_HymAToL_tuvxyz	Pantolytomia_ferruginea_HymAToL_tuvxyz	0	n/a	UKY	S	GQ410660	GQ374767	*	*	HymAToL Project	GQ410660	GQ374767	*
Pantolytomia_sp_MY171_ux					Pantolytomia sp.	Pantolytomia_sp_MY171_ux	0	Pantolytomia_sp_MY171_ux	Pantolytomia_sp_MY171_ux	0	MJY171	TAMU & UCR	S			†	†	Australia: QLD: Main Range National Park			MISSING
Paramblynotus_sp_HymAToL_tuvxyz					Paramblynotus sp.	Paramblynotus_sp_HymAToL_tuvxyz	0	Paramblynotus_sp_HymAToL_tuvxyz	Paramblynotus_sp_HymAToL_tuvxyz	0	N/A	SMNH	S	N/A	N/A	N/A	N/A	HymAToL Project	N/A I have one		N/A
Paraspicera_sp_MB387_uxy					Paraspicera sp.	Paraspicera_sp_MB387_uxy	0	Paraspicera_sp_MB387_uxy	Paraspicera_sp_MB387_uxy	0	MB387	56767	S	AY675639	AY675698		†	USA: CA	AY675639	AY675698	MISSING
Parnips_nigripes_HymAToL_tuvxyz					Parnips nigripes	Parnips_nigripes_HymAToL_tuvxyz	0	Parnips_nigripes_HymAToL_tuvxyz	Parnips_nigripes_HymAToL_tuvxyz	0	N/A	SMNH	S	N/A	N/A	N/A	N/A	HymAToL Project	N/A I have one		N/A
Akapala_rudis_D0360_uxyz		PEA			Akapala rudis	PEA_Akapala_rudis_D0360_uxyz	0	PEA_Akapala_rudis_D0360_uxyz	Akapala_rudis_D0360_uxyz	0	D0360a	91181	S		AY672943	***		Australia: QLD: Mt. Isa		AY672943
Austrotoxeuma_sp_D0643_uvxyz		PEC			Austrotoxeuma sp.	PEC_Austrotoxeuma_sp_D0643_uvxyz	1	PEC_Austrotoxeuma_sp_D0316_uvxyz	Austrotoxeuma_sp_D0316_uvxyz	1	D0643	91141	S		AY552184	***	†	Australia: NT: west of Alice Springs		AY552187	†
Brachyelatus_sp_D0316_uvxyz		PEC			Brachyelatus sp.	PEC_Brachyelatus_sp_D0316_uvxyz	1	PEC_Brachyelatus_sp_D0643_uvxyz	Brachyelatus_sp_D0643_uvxyz	1	D0316	91144	S		AY552187	***	†	Australia: QLD: Kangaroo Island		AY552184	†
Chrysolampus_elegans_D0722_uxy		PEC			Chrysolampus elegans	PEC_Chrysolampus_elegans_D0722_uxy	0	PEC_Chrysolampus_elegans_D0722_uxy	Chrysolampus_elegans_D0722_uxy	0	D0722	91143	S		AY552186	***	†	USA: CA: San Bernardino Co.		AY552186	MISSING
Chrysolampus_elegans_D0723_uxy		PEC			Chrysolampus elegans	PEC_Chrysolampus_elegans_D0723_uxy	0	PEC_Chrysolampus_elegans_D0723_uxy	Chrysolampus_elegans_D0723_uxy	0	D0723	91143	S					USA: CA: San Bernardino Co.			MISSING
Chrysolampus_schwarzi_a_D0053_uvxy		PEC			Chrysolampus schwarzi (a)	PEC_Chrysolampus_schwarzi_a_D0053_uvxy	0	PEC_Chrysolampus_schwarzi_a_D0053_uvxy	Chrysolampus_schwarzi_a_D0053_uvxy	0	D0053a	91145	S		AY672937	***	†	USA: CA: San Diego Co.		AY672937	MISSING
Chrysolampus_schwarzi_b_D0371_xy		PEC			Chrysolampus schwarzi (b)	PEC_Chrysolampus_schwarzi_b_D0371_xy	0	PEC_Chrysolampus_schwarzi_b_D0371_xy	Chrysolampus_schwarzi_b_D0371_xy	0	D0371	91145	P		AY672938	***	†	USA: CA: San Diego Co.		AY672938	MISSING
Chrysolampus_sisymbrii_D0970_uxy		PEC			Chrysolampus sysymbrii	PEC_Chrysolampus_sisymbrii_D0970_uxy	0	PEC_Chrysolampus_sisymbrii_D0970_uxy	Chrysolampus_sisymbrii_D0970_uxy	0	D0970	91147	S		AY552188	***	†	USA: CA: Howler Junction		AY552188	MISSING
Chrysolampus_sp1_D0160_uvxyz		PEC			Chrysolampus sp. 1	PEC_Chrysolampus_sp1_D0160_uvxyz	0	PEC_Chrysolampus_sp1_D0160_uvxyz	Chrysolampus_sp1_D0160_uvxyz	0	D0160	91142	S		AY552185	***	†	Australia: SA: Kangaroo Island		AY552185	†
Chrysolampus_sp2_D1447_uvxyz		PEC			Chrysolampus sp. 2	PEC_Chrysolampus_sp2_D1447_uvxyz	0	PEC_Chrysolampus_sp2_D1447_uvxyz	Chrysolampus_sp2_D1447_uvxyz	0	D1447	175045	P					Madagascar: Fianarantsoa Province
Chrysolampus_sp3_D1009_xy		PEC			Chrysolampus sp. 3	PEC_Chrysolampus_sp3_D1009_xy	0	PEC_Chrysolampus_sp3_D1009_xy	Chrysolampus_sp3_D1009_xy	0	D1009	91171	S		AY672939	***	†	Australia: WA: Stirling National Park		AY672939	MISSING
Chrysomalla_hesperis_D0050_uxy		PEC			Chrysomalla hesperis	PEC_Chrysomalla_hesperis_D0050_uxy	0	PEC_Chrysomalla_hesperis_D0050_uxy	Chrysomalla_hesperis_D0050_uxy	0	D0050	91180	S		AY672940	***	†	USA: CA: San Diego Co.		AY672940	MISSING
Jambiya_vanharteni_D1598_xyz		PEI			Jambiya vanharteni	PEI_Jambiya_vanharteni_D1598_xyz	0	PEI_Jambiya_vanharteni_D1598_xyz	Jambiya_vanharteni_D1598_xyz	0	D1598	184056	S					Yemen: 12km NW Manakhah
Pelecinus_polyturator_HymAToL_tuvxyz					Pelecinus polyturator	Pelecinus_polyturator_HymAToL_tuvxyz	0	Pelecinus_polyturator_HymAToL_tuvxyz	Pelecinus_polyturator_HymAToL_tuvxyz	0	N/A	UKY	S	GQ410655	GQ374762	*	*	HymAToL Project	GQ410655	GQ374762	*
Aperilampus_sp_D0900_tuvxyz		PEM			Aperilampus sp.	PEM_Aperilampus_sp_D0900_tuvxyz	0	PEM_Aperilampus_sp_D0900_tuvxyz	Aperilampus_sp_D0900_tuvxyz	0	D0900	184055	P		AY672941	***		Yemen: Manakhah		AY672941
Philomides_sp_D1269_tuvxyz		PEM			Philomides sp.	PEM_Philomides_sp_D1269_tuvxyz	0	PEM_Philomides_sp_D1269_tuvxyz	Philomides_sp_D1269_tuvxyz	0	D1269	161226	P					Madagascar: Province de Toliara
Philomidinae_ng_D0903_uvxyz		PEM			Philomidinae new genus	PEM_Philomidinae_ng_D0903_uvxyz	0	PEM_Philomidinae_ng_D0903_uvxyz	Philomidinae_ng_D0903_uvxyz	0	D0903	92160	P		AY672942	***		Yemen: Manakhah		AY672942
Burksilampus_sp1_D1006_vxyz		PEP			Burksilampus sp. 1	PEP_Burksilampus_sp1_D1006_vxyz	0	PEP_Burksilampus_sp1_D1006_vxyz	Burksilampus_sp1_D1006_vxyz	0	D1006	91154	S		AY552183	***	†	Columbia: Boyacá		AY552183	†
Burksilampus_sp1_D1500_uvxy		PEP			Burksilampus sp. 1	PEP_Burksilampus_sp1_D1500_uvxy	0	PEP_Burksilampus_sp1_D1500_uvxy	Burksilampus_sp1_D1500_uvxy	0	D1500	ROME	P					Columbia: Boyacá			MISSING
Burksilampus_sp2_D1007_xyz		PEP			Burksilampus sp. 2	PEP_Burksilampus_sp2_D1007_xyz	0	PEP_Burksilampus_sp2_D1007_xyz	Burksilampus_sp2_D1007_xyz	0	D1007	ROME	P					Ecuador: Napo Pr.	MISSING
Euperilampus_beharae_D0963_xy		PEP			Euperilampus beharae	PEP_Euperilampus_beharae_D0963_xy	0	PEP_Euperilampus_beharae_D0963_xy	Euperilampus_beharae_D0963_xy	0	D0963	ROME	P		AY672932	***	†	Madagascar		AY672932	MISSING
Euperilampus_triangularis_D0385ab_uxy		PEP			Euperilampus triangularis	PEP_Euperilampus_triangularis_D0385ab_uxy	0	PEP_Euperilampus_triangularis_D0385ab_uxy	Euperilampus_triangularis_D0385ab_uxy	0	D0385a b	91387	P		AY552174	***	†	USA: VA: Clarke Co.		AY552174	MISSING
Monacon_roberstsi_D0318_uvxyz		PEP			Monacon roberstsi	PEP_Monacon_roberstsi_D0318_uvxyz	0	PEP_Monacon_roberstsi_D0318_uvxyz	Monacon_roberstsi_D0318_uvxyz	0	D0318	91150	S					Indonesia: Seram
Monacon_sp._D0709_uvxyz		PEP			Monacon sp.	PEP_Monacon_sp._D0709_uvxyz	0	PEP_Monacon_sp._D0709_uvxyz	Monacon_sp._D0709_uvxyz	0	D0709	91152	P					Kenya: Kakamega	identified as canaliculatum in the alignment
Monacon_spinosum_D1014_uvxyz		PEP			Monacon spinosum	PEP_Monacon_spinosum_D1014_uvxyz	0	PEP_Monacon_spinosum_D1014_uvxyz	Monacon_spinosum_D1014_uvxyz	0	D1014	91170	S		AY552182	***		Australia: QLD: Great Sandy National Park		AY552182
Perilampus_fulviconis_D0713_uvxyz		PEP			Perilampus fulviconis	PEP_Perilampus_fulviconis_D0713_uvxyz	0	PEP_Perilampus_fulviconis_D0713_uvxyz	Perilampus_fulviconis_D0713_uvxyz	0	D0713	n/a	P					USA: CA: Riverside Co.
Perilampus_granulosus_D0263_uvxy		PEP			Perilampus granulosus	PEP_Perilampus_granulosus_D0263_uvxy	0	PEP_Perilampus_granulosus_D0263_uvxy	Perilampus_granulosus_D0263_uvxy	0	D0263	91178	S					USA: TX: Jim Wells Co.			MISSING
Perilampus_hyalinus_D0254_vxy		PEP			Perilampus hyalinus	PEP_Perilampus_hyalinus_D0254_vxy	0	PEP_Perilampus_hyalinus_D0254_vxy	Perilampus_hyalinus_D0254_vxy	0	D0254	91155	P		AY552179	***	†	USA: TX: Jim Wells Co.		AY552179	†
Perilampus_hyalinus_D0972_uvxyz		PEP			Perilampus hyalinus	PEP_Perilampus_hyalinus_D0972_uvxyz	0	PEP_Perilampus_hyalinus_D0972_uvxyz	Perilampus_hyalinus_D0972_uvxyz	0	D0972	ROME	P					Canada: ON: Algonquin Pk.			MISSING
Perilampus_regalis_D0113_xy		PEP			Perilampus regalis	PEP_Perilampus_regalis_D0113_xy	0	PEP_Perilampus_regalis_D0113_xy	Perilampus_regalis_D0113_xy	0	D0113	91177	S		AY552178	***	†	USA: AZ: Cochise Co.		AY552178	MISSING
Perilampus_ruficornis_D0361_uvxyz		PEP			Perilampus ruficornis	PEP_Perilampus_ruficornis_D0361_uvxyz	0	PEP_Perilampus_ruficornis_D0361_uvxyz	Perilampus_ruficornis_D0361_uvxyz	0	D0361	91158	S					Russia: Primorskiy Krai
Perilampus_sp1_D0649_xyz		PEP			Perilampus sp. 1	PEP_Perilampus_sp1_D0649_xyz	0	PEP_Perilampus_sp1_D0649_xyz	Perilampus_sp1_D0649_xyz	0	D0649	302331	S					Australia: NT: W of Alice Springs
Perilampus_sp2_D0688_uxyz		PEP			Perilampus sp. 2	PEP_Perilampus_sp2_D0688_uxyz	0	PEP_Perilampus_sp2_D0688_uxyz	Perilampus_sp2_D0688_uxyz	0	D0688	91156	P					Australia: QLD: Mt. Isa
Perilampus_sp3_D0854_xy		PEP			Perilampus sp. 3	PEP_Perilampus_sp3_D0854_xy	0	PEP_Perilampus_sp3_D0854_xy	Perilampus_sp3_D0854_xy	0	D0854	n/a	P					China: Beijing, Fragrant Hills Park			MISSING
Perilampus_sp4_D0967_vxyz		PEP			Perilampus sp. 4	PEP_Perilampus_sp4_D0967_vxyz	0	PEP_Perilampus_sp4_D0967_vxyz	Perilampus_sp4_D0967_vxyz	0	D0967	302332	P					Aust: QLD: Brisbane Forest Park
Perilampus_sp5_D1266_uvxyz		PEP			Perilampus sp. 5	PEP_Perilampus_sp5_D1266_uvxyz	0	PEP_Perilampus_sp5_D1266_uvxyz	Perilampus_sp5_D1266_uvxyz	0	D1266	302333	P					Australia: ACT
Perilampus_sp6_D1362_uxy		PEP			Perilampus sp. 6	PEP_Perilampus_sp6_D1362_uxy	0	PEP_Perilampus_sp6_D1362_uxy	Perilampus_sp6_D1362_uxy	0	D1362	184042	P					Argentina: Salta Prov.			MISSING
Perilampus_subcarinatus_D0264_uvxyz		PEP			Perilampus subcarinatus	PEP_Perilampus_subcarinatus_D0264_uvxyz	0	PEP_Perilampus_subcarinatus_D0264_uvxyz	Perilampus_subcarinatus_D0264_uvxyz	0	D0264	91157	S		AY552175	***	†	USA: TX: Crawford		AY552175	†
Steffanolampus_salicetum_D0320_uxyz		PEP			Steffanolampus salicetum	PEP_Steffanolampus_salicetum_D0320_uxyz	0	PEP_Steffanolampus_salicetum_D0320_uxyz	Steffanolampus_salicetum_D0320_uxyz	0	D0320	000824	S		AY552177	***	†	Canada: ON		AY552177	†
Periclistus_sp_HymAToL_tuvxyz					Periclistus sp.	Periclistus_sp_HymAToL_tuvxyz	0	Periclistus_sp_HymAToL_tuvxyz	Periclistus_sp_HymAToL_tuvxyz	0	N/A	SMNH	S	N/A	N/A	N/A	N/A	HymAToL Project	N/A I have one		N/A
Platygaster_sp_HymAToL_tuvxyz					Platygaster sp.	Platygaster_sp_HymAToL_tuvxyz	0	Platygaster_sp_HymAToL_tuvxyz	Platygaster_sp_HymAToL_tuvxyz	0	N/A	UKY	S	GQ410641	GQ374748	*	*	HymAToL Project	GQ410641	GQ374748	*
Poecilopsilus_sp_HymAToL_tuvxyz					Poecilopsilus sp.	Poecilopsilus_sp_HymAToL_tuvxyz	0	Poecilopsilus_sp_HymAToL_tuvxyz	Poecilopsilus_sp_HymAToL_tuvxyz	0	n/a	UKY	S	GQ410661	GQ374768	*	*	HymAToL Project	GQ410661	GQ374768	*
Proctotrupes_sp_HymAToL_tuvxyz					Proctotrupes sp.	Proctotrupes_sp_HymAToL_tuvxyz	0	Proctotrupes_sp_HymAToL_tuvxyz	Proctotrupes_sp_HymAToL_tuvxyz	0	N/A	UKY	S	GQ410657	GQ374764	*	*	HymAToL Project	GQ410657	GQ374764	*
Proplatygaster_sp_HymAToL_tuvxz					Proplatygaster sp.	Proplatygaster_sp_HymAToL_tuvxz	0	Proplatygaster_sp_HymAToL_tuvxz	Proplatygaster_sp_HymAToL_tuvxz	0	N/A	UKY	S	GQ410643	GQ374750	N/A	N/A	HymAToL Project	GQ410643	GQ374750	N/A
Asaphes_suspensus_D1541_tuvxyz		PT01			Asaphes suspensus	PT01_Asaphes_suspensus_D1541_tuvxyz	0	PT01_Asaphes_suspensus_D1541_tuvxyz	Asaphes_suspensus_D1541_tuvxyz	0	D1541	161227	P					Italy: Lazio, Roma Prov.
Asaphinae_sp_D2072_tuvxyz		PT01			Asaphinae new genus	PT01_Asaphinae_sp_D2072_tuvxyz	0	PT01_Asaphinae_sp_D2072_tuvxyz	Asaphinae_sp_D2072_tuvxyz	0	D2072	161219	P					Chile: Region IX: Naheulbuta NP
Enoggera_sp_D1484_uvxyz		PT01			Enoggera sp.	PT01_Enoggera_sp_D1484_uvxyz	0	PT01_Enoggera_sp_D1484_uvxyz	Enoggera_sp_D1484_uvxyz	0	D1484	161289	P					Australia: QLD: Main Range NP
Spalangiopelta_apotherisma_D1566_xyz		PT02			Spalangiopelta apotherisma	PT02_Spalangiopelta_apotherisma_D1566_xyz	0	PT02_Spalangiopelta_apotherisma_D1566_xyz	Spalangiopelta_apotherisma_D1566_xyz	0	D1566	161602	P					Italy: Lazio Province
Spalangiopelta_sp1_D0400_uvxyz		PT02			Spalangiopelta sp. 1	PT02_Spalangiopelta_sp1_D0400_uvxyz	0	PT02_Spalangiopelta_sp1_D0400_uvxyz	Spalangiopelta_sp1_D0400_uvxyz	0	D0400	n/a	n/a		AY599285	***	†	USA: CA: Riverside Co.		AY599285	†
Acerocephala_sp_D2001_xyz		PT03			Acerocephala sp.	PT03_Acerocephala_sp_D2001_xyz	0	PT03_Acerocephala_sp_D2001_xyz	Acerocephala_sp_D2001_xyz	0	D2001	161515	P					Costa Rica: Puntarenas Province
Cerocephalinae_sp_D2269_vxyz		PT03			Cerocephalinae sp.	PT03_Cerocephalinae_sp_D2269_vxyz	0	PT03_Cerocephalinae_sp_D2269_vxyz	Cerocephalinae_sp_D2269_vxyz	0	D2269	000781	P					Colombia: Valle el Cane
Neocalosoter_sp_D1523_uxy		PT03			Neocalosoter sp.	PT03_Neocalosoter_sp_D1523_uxy	0	PT03_Neocalosoter_sp_D1523_uxy	Neocalosoter_sp_D1523_uxy	0	D1523	161112	P				†	Australia: QLD: Brisbane Forest Park			MISSING
Chromeurytoma_sp_D1522_uvxyz		PT04			Chromeurytoma sp.	PT04_Chromeurytoma_sp_D1522_uvxyz	0	PT04_Chromeurytoma_sp_D1522_uvxyz	Chromeurytoma_sp_D1522_uvxyz	0	D1522	175199	P					Australia: QLD: Great Sandy NP
Callocleonymus_sp_D2045_tuxyz		PT05C			Callocleonymus sp.	PT05C_Callocleonymus_sp_D2045_tuxyz	0	PT05C_Callocleonymus_sp_D2045_tuxyz	Callocleonymus_sp_D2045_tuxyz	0	D2045	161284	P					Thailand: Trang Province
Cleonymus_sp_D1452_tuvxyz		PT05C			Cleonymus sp.	PT05C_Cleonymus_sp_D1452_tuvxyz	0	PT05C_Cleonymus_sp_D1452_tuvxyz	Cleonymus_sp_D1452_tuvxyz	0	D1452	image	S		AY599278	***		USA: CA: Los Angeles Co.
Dasycleonymus_sp_D2243_uvxyz		PT05C			Dasycleonymus sp.	PT05C_Dasycleonymus_sp_D2243_uvxyz	0	PT05C_Dasycleonymus_sp_D2243_uvxyz	Dasycleonymus_sp_D2243_uvxyz	0	D2243	161037	S					Thailand: Trang Province		AY599278
Chalcedectus_sp_D1527_uvxyz		PT05D			Chalcedectus sp.	PT05D_Chalcedectus_sp_D1527_uvxyz	1	PT05C_Chalcedectus_sp_D1527_uvxyz	Chalcedectus_sp_D1527_uvxyz	0	D1527	161401	P					USA: NM: Hidalgo Co.
Agamerion_cleptideum_D1016_uvxyz		PT05L			Agamerion cleptideum	PT05L_Agamerion_cleptideum_D1016_uvxyz	0	PT05L_Agamerion_cleptideum_D1016_uvxyz	Agamerion_cleptideum_D1016_uvxyz	0	D1016	161279	S		AY599287	***		Australia: ACT: Canberra		AY599287
Epistenia_sp_D0397_uxy		PT05L			Epistenia sp.	PT05L_Epistenia_sp_D0397_uxy	0	PT05L_Epistenia_sp_D0397_uxy	Epistenia_sp_D0397_uxy	0	D0397	161291	P		AY599282	***	†	Columbia: Amazonas: PNN Amacayacu Mocagua		AY599282	MISSING
Lyciscini_ng_D2284_uvxyz		PT05L			Lyciscini n. gn.	PT05L_Lyciscini_ng_D2284_uvxyz	0	PT05L_Lyciscini_ng_D2284_uvxyz	Lyciscini_ng_D2284_uvxyz	0	D2284	161403	S					Guyana: Dubulay Ranch
Parepistenia_sp_D1015_vxyz		PT05L			Parepistenia sp.	PT05L_Parepistenia_sp_D1015_vxyz	0	PT05L_Parepistenia_sp_D1015_vxyz	Parepistenia_sp_D1015_vxyz	0	D1015	161298	S		AY599288	***		Australia: ACT: Canberra		AY599288
Proshizonotus_sp_D2063_xyz		PT05L			Proshizonotus sp.	PT05L_Proshizonotus_sp_D2063_xyz	0	PT05L_Proshizonotus_sp_D2063_xyz	Proshizonotus_sp_D2063_xyz	0	D2063	161288	P					Mexico: Tamaulipas
Oodera_sp_D1792_tuxyz		PT05O			Oodera sp.	PT05O_Oodera_sp_D1792_tuxyz	0	PT05O_Oodera_sp_D1792_tuxyz	Oodera_sp_D1792_tuxyz	0	D1792	161339	P					USA: MD: Montgomery Co.
Cecidellis_sp_D2249_uvxyz		PT06			Cecidellis sp.	PT06_Cecidellis_sp_D2249_uvxyz	0	PT06_Cecidellis_sp_D2249_uvxyz	Cecidellis_sp_D2249_uvxyz	0	D2249	n/a	P					Ecuador
Lanthanomyia_D2193_uxyz		PT06			Lanthanomyia sp.	PT06_Lanthanomyia_D2193_uxyz	0	PT06_Lanthanomyia_D2193_uxyz	Lanthanomyia_D2193_uxyz	0	D2193	161252	P					Chile: R.X, MN Alerce Costero
Ormyromorpha_sp_D1863_uxyz		PT06			Ormyromorpha sp.	PT06_Ormyromorpha_sp_D1863_uxyz	0	PT06_Ormyromorpha_sp_D1863_uxyz	Ormyromorpha_sp_D1863_uxyz	0	D1863	161368	P					Australia
Yrka_sp_D1485_uxyz		PT06			Yrka sp.	PT06_Yrka_sp_D1485_uxyz	0	PT06_Yrka_sp_D1485_uxyz	Yrka_sp_D1485_uxyz	0	D1485	161386	P					Australia: QLD: Main Range N.P.
Colotrechnus_ignotus_D1976uxyz		PT07			Colotrechnus ignotus	PT07_Colotrechnus_ignotus_D1976uxyz	0	PT07_Colotrechnus_ignotus_D1976uxyz	Colotrechnus_ignotus_D1976uxyz	0	D1976	161379	P					USA: CA: Riverside Co.
Hetreulophus_sp_D1450_vxyz		PT07			Hetreulophus sp.	PT07_Hetreulophus_sp_D1450_vxyz	0	PT07_Hetreulophus_sp_D1450_vxyz	Hetreulophus_sp_D1450_vxyz	0	D1450	n/a	P					Australia: QLD: Brisbane Forest Pk
Cratomus_megacephalus_D1862_uxyz		PT08			Cratomus sp.	PT08_Cratomus_megacephalus_D1862_uxyz	0	PT08_Cratomus_megacephalus_D1862_uxyz	Cratomus_megacephalus_D1862_uxyz	0	D1862	000807	S					Canada: ON: South Humber Park
Dipara_sp_D1552_uxyz		PT09D			Dipara sp.	PT09D_Dipara_sp_D1552_uxyz	0	PT09D_Dipara_sp_D1552_uxyz	Dipara_sp_D1552_uxyz	0	D1552	161235	P					Australia: QLD: Main Range N.P.
Lelaps_sp_D1493_uvxy		PT09D			Lelaps sp.	PT09D_Lelaps_sp_D1493_uvxy	0	PT09D_Lelaps_sp_D1493_uvxy	Lelaps_sp_D1493_uvxy	0	D1493	49084	S		AY599280	***	†	Bermuda: Southampton Parish		AY599280	MISSING
Liepara_sp_D2812_tuvxyz		PT09D			Liepara sp.	PT09D_Liepara_sp_D2812_tuvxyz	0	PT09D_Liepara_sp_D2812_tuvxyz	Liepara_sp_D2812_tuvxyz	0	D2812	251436	P	y	y	y	y	Australia: WA: D’Entrecasteaux N.P	y I have one		y
Netomocera_sp_D2017_tuxyz		PT09D			Netomocera sp.	PT09D_Netomocera_sp_D2017_tuxyz	0	PT09D_Netomocera_sp_D2017_tuxyz	Netomocera_sp_D2017_tuxyz	0	D2017	161283	P					USA: NV: Clark Co.
Dipara_sp_D2695_vxyz		PT09I			Dipara sp.	PT09I_Dipara_sp_D2695_vxyz	1	PT09I_Diparinae_sp_D2695_vxyz	Diparinae_sp_D2695_vxyz	1	D2695	000316	P					Nigeria: Ondo State: Idanre Hills
Neapterolelaps_sp1_D2078_uvxyz		PT09N			Neapterolalaps sp.	PT09N_Neapterolelaps_sp1_D2078_uvxyz	0	PT09N_Neapterolelaps_sp1_D2078_uvxyz	Neapterolelaps_sp1_D2078_uvxyz	0	D2078	161256	S					Australia: QLD: Main Range
Neapterolelaps_sp2_D2076_vxyz		PT09N			Neapterolelaps sp.	PT09N_Neapterolelaps_sp2_D2076_vxyz	0	PT09N_Neapterolelaps_sp2_D2076_vxyz	Neapterolelaps_sp2_D2076_vxyz	0	D2076	161243	S					Australia: QLD: Main Range
Acophila_mikii_R2388_02_uxyz		PT10			Acophila mikii	PT10_Acophila_mikii_R2388_02_uxyz	0	PT10_Acophila_mikii_R2388_02_uxyz	Acophila_mikii_R2388_02_uxyz	0	R2388 02	INRA	P					Taiwan: Taipei, Tiānxīyuán
Acophila_sp_R1616_01_uxyz		PT10			Acophila sp.	PT10_Acophila_sp_R1616_01_uxyz	0	PT10_Acophila_sp_R1616_01_uxyz	Acophila_sp_R1616_01_uxyz	0	R1616 01	INRA	P					China: Yunnan, Luxi county, Mang Hai town
Camarothorax_sp1_R1620_02_uxyz		PT10			Camarothorax sp. 1	PT10_Camarothorax_sp1_R1620_02_uxyz	0	PT10_Camarothorax_sp1_R1620_02_uxyz	Camarothorax_sp1_R1620_02_uxyz	0	R1620_02	INRA	P					China: Yunnan, Yingjiang county, Mangbang village
Camarothorax_sp2_R2384_02_uxyz		PT10			Camarothorax sp. 2	PT10_Camarothorax_sp2_R2384_02_uxyz	0	PT10_Camarothorax_sp2_R2384_02_uxyz	Camarothorax_sp2_R2384_02_uxyz	0	R2384_02	INRA	P					Japan: Okinawa, Naha, Shurijo Castle
Camarothorax_sp3_R1227_01_uxyz		PT10			Camarothorax sp. 3	PT10_Camarothorax_sp3_R1227_01_uxyz	0	PT10_Camarothorax_sp3_R1227_01_uxyz	Camarothorax_sp3_R1227_01_uxyz	0	R1227_01	INRA	P					New Caledonia: Nouméa. Anse Vata
Epichrysomalla_sp1_R2082_06_uxyz		PT10			Epichrysomalla sp. 1	PT10_Epichrysomalla_sp1_R2082_06_uxyz	0	PT10_Epichrysomalla_sp1_R2082_06_uxyz	Epichrysomalla_sp1_R2082_06_uxyz	0	R2082_06	INRA	P					Indonesia: Sulawesi, Pattunuang
Epichrysomalla_sp2_R2337_02_uxyz		PT10			Epichrysomalla sp. 2	PT10_Epichrysomalla_sp2_R2337_02_uxyz	0	PT10_Epichrysomalla_sp2_R2337_02_uxyz	Epichrysomalla_sp2_R2337_02_uxyz	0	R2337_02	INRA	P					Indonesia: Papua Barat, Batanta, Gunung Wailebet
Epichrysomalla_sp3_R2349_02_uxyz		PT10			Epichrysomalla sp. 3	PT10_Epichrysomalla_sp3_R2349_02_uxyz	0	PT10_Epichrysomalla_sp3_R2349_02_uxyz	Epichrysomalla_sp3_R2349_02_uxyz	0	R2349_02	INRA	P					Indonesia: Papua Barat, Nimbay river
Epichrysomallinae_ng1_R2059_03_3i_uxz		PT10			Epichrysomallinae ng. 1	PT10_Epichrysomallinae_ng1_R2059_03_3i_uxz	0	PT10_Epichrysomallinae_ng1_R2059_03_3i_uxz	Epichrysomallinae_ng1_R2059_03_3i_uxz	0	R2059_03_3i	INRA	P					Indonesia: Sulawesi, Bantimurung
Epichrysomallinae_ng1_R2059_03a_uxyz		PT10			Epichrysomallinae ng. 1	PT10_Epichrysomallinae_ng1_R2059_03a_uxyz	0	PT10_Epichrysomallinae_ng1_R2059_03a_uxyz	Epichrysomallinae_ng1_R2059_03a_uxyz	0	R2059_03a	INRA	P					Indonesia: Sulawesi, Bantimurung
Epichrysomallinae_ng2_R2085_04_uxyz		PT10			Epichrysomallinae ng. 2	PT10_Epichrysomallinae_ng2_R2085_04_uxyz	0	PT10_Epichrysomallinae_ng2_R2085_04_uxyz	Epichrysomallinae_ng2_R2085_04_uxyz	0	R2085_04	INRA	P					Indonesia: Sulawesi, Pattunuang
Epichrysomallinae_sp1_R1222_18_uxyz		PT10			Epichrysomallinae sp. 1	PT10_Epichrysomallinae_sp1_R1222_18_uxyz	0	PT10_Epichrysomallinae_sp1_R1222_18_uxyz	Epichrysomallinae_sp1_R1222_18_uxyz	0	R1222_18	INRA	P					Malaysia: Sarawak, Ulu Baram, Sungei Silau
Epichrysomallinae_sp2_R1222_17_uxyz		PT10			Epichrysomallinae sp. 2	PT10_Epichrysomallinae_sp2_R1222_17_uxyz	0	PT10_Epichrysomallinae_sp2_R1222_17_uxyz	Epichrysomallinae_sp2_R1222_17_uxyz	0	R1222_17	INRA	P					Malaysia: Sarawak, Ulu Baram, Sungei Silau
Epichrysomallinae_sp3_R1222_19_uxyz		PT10			Epichrysomallinae sp. 3	PT10_Epichrysomallinae_sp3_R1222_19_uxyz	0	PT10_Epichrysomallinae_sp3_R1222_19_uxyz	Epichrysomallinae_sp3_R1222_19_uxyz	0	R1222_19	INRA	P					Malaysia: Sarawak, Ulu Baram, Sungei Silau
Eufroggattisca_sp_R1618_01_uxyz		PT10			Eufroggattisca sp. 3	PT10_Eufroggattisca_sp_R1618_01_uxyz	0	PT10_Eufroggattisca_sp_R1618_01_uxyz	Eufroggattisca_sp_R1618_01_uxyz	0	R1618_01	INRA	P					China: Yunnan, Yingjiang county, Taiping town
Herodotia_sp_R2529_02a_uxyz		PT10			Herodotia sp.	PT10_Herodotia_sp_R2529_02a_uxyz	0	PT10_Herodotia_sp_R2529_02a_uxyz	Herodotia_sp_R2529_02a_uxyz	0	R2529_02a	INRA	P					Solomon Islands: Gatokae, Mbulo island
Lachaisea_sp1_R1820_05_uxyz		PT10			Lachaisea sp. 1	PT10_Lachaisea_sp1_R1820_05_uxyz	0	PT10_Lachaisea_sp1_R1820_05_uxyz	Lachaisea_sp1_R1820_05_uxyz	0	R1820_05	INRA	P					Madagascar: Circuit Plateau de Nimalo - Andringitra
Lachaisea_sp2_R2192_04_uxyz		PT10			Lachaisea sp. 2	PT10_Lachaisea_sp2_R2192_04_uxyz	0	PT10_Lachaisea_sp2_R2192_04_uxyz	Lachaisea_sp2_R2192_04_uxyz	0	R2192_04	INRA	P					Gabon: Makokou, village
Meselatus_bicolor_R2446_01a_uxyz		PT10			Meselatus bicolor	PT10_Meselatus_bicolor_R2446_01a_uxyz	0	PT10_Meselatus_bicolor_R2446_01a_uxyz	Meselatus_bicolor_R2446_01a_uxyz	0	R2446_01a	INRA	P					Taiwan: Taipei, NTU
Neosycophila_sp1_R1614_01_uxyz		PT10			Neosycophila sp. 1	PT10_Neosycophila_sp1_R1614_01_uxyz	0	PT10_Neosycophila_sp1_R1614_01_uxyz	Neosycophila_sp1_R1614_01_uxyz	0	R1614_01	INRA	P					China: Yunnan, Luxi county, Zhong Shan town
Neosycophila_sp2_R2445_02_uxyz		PT10			Neosycophila sp. 2	PT10_Neosycophila_sp2_R2445_02_uxyz	0	PT10_Neosycophila_sp2_R2445_02_uxyz	Neosycophila_sp2_R2445_02_uxyz	0	R2445_02	INRA	P					Taiwan: Taipei, NTU
Neosycophila_sp3_R2504_02_1i_uxyz		PT10			Neosycophila sp. 3	PT10_Neosycophila_sp3_R2504_02_1i_uxyz	0	PT10_Neosycophila_sp3_R2504_02_1i_uxyz	Neosycophila_sp3_R2504_02_1i_uxyz	0	R2504_02_1i	INRA	P					Solomon Islands: Gatokae, Trail Kavolavata
Neosycophila_sp4_R2291_02_uxyz		PT10			Neosycophila sp. 4	PT10_Neosycophila_sp4_R2291_02_uxyz	0	PT10_Neosycophila_sp4_R2291_02_uxyz	Neosycophila_sp4_R2291_02_uxyz	0	R2291_02	INRA	P					Indonesia: Papua Barat, Batanta, Maribior
Neosycophila_sp5_R1215_15_uxyz		PT10			Neosycophila sp.	PT10_Neosycophila_sp5_R1215_15_uxyz	0	PT10_Neosycophila_sp5_R1215_15_uxyz	Neosycophila_sp5_R1215_15_uxyz	0	R1215 15	INRA	P					Malaysia: Sarawak, nr Long Bee
Sycobia_sp_R2034_02_uxyz		PT10			Sycobia sp.	PT10_Sycobia_sp_R2034_02_uxyz	0	PT10_Sycobia_sp_R2034_02_uxyz	Sycobia_sp_R2034_02_uxyz	0	R2034_02	INRA	P					Indonesia: Sulawesi, Karaenta NP
Sycophilomorpha_nsp_R1616_03_uxyz		PT10			Sycophilomorpha n. sp.	PT10_Sycophilomorpha_nsp_R1616_03_uxyz	0	PT10_Sycophilomorpha_nsp_R1616_03_uxyz	Sycophilomorpha_nsp_R1616_03_uxyz	0	R1616_03	INRA	P					China: Yunnan: Yingjiang County
Sycotetra_sp_R2248_06a_uxyz		PT10			Sycotetra sp.	PT10_Sycotetra_sp_R2248_06a_uxyz	0	PT10_Sycotetra_sp_R2248_06a_uxyz	Sycotetra_sp_R2248_06a_uxyz	0	R2248_06a	INRA	P					Gabon: Makokou, Ipassa cantine
Cephaleta_sp_D2638_uvxyz		PT11E			Cephaleta sp.	PT11E_Cephaleta_sp_D2638_uvxyz	0	PT11E_Cephaleta_sp_D2638_uvxyz	Cephaleta_sp_D2638_uvxyz	0	D2638	116630	P					Ecuador: Depto Orellana
Eunotus_sp1_D1032_uvxy		PT11E			Eunotus sp. 1	PT11E_Eunotus_sp1_D1032_uvxy	0	PT11E_Eunotus_sp1_D1032_uvxy	Eunotus_sp1_D1032_uvxy	0	D1032	49041	S		AY599295	***	†	USA: CA: Riverside Co.		AY599295	MISSING
Eunotus_sp2_D2111_vxyz		PT11E			Eunotus sp. 2	PT11E_Eunotus_sp2_D2111_vxyz	0	PT11E_Eunotus_sp2_D2111_vxyz	Eunotus_sp2_D2111_vxyz	0	D2111	161380	S					USA: CA: Inyo Co.
Idioporus_affinis_D0142_tuvxyz		PT11E			Idioporus affinis	PT11E_Idioporus_affinis_D0142_tuvxyz	0	PT11E_Idioporus_affinis_D0142_tuvxyz	Idioporus_affinis_D0142_tuvxyz	0	D0142	49044	S					USA: CA: Riverside Co. (culture)
Scutellista_caerulea_D0012_uxy		PT11E			Scutellista caerulea	PT11E_Scutellista_caerulea_D0012_uxy	0	PT11E_Scutellista_caerulea_D0012_uxy	Scutellista_caerulea_D0012_uxy	0	D0012	49039	S		AY599294	***	†	USA: CA: Riverside Co.		AY599294	MISSING
Moranila_sp_D1524_uvxyz		PT11M			Moranila sp.	PT11M_Moranila_sp_D1524_uvxyz	0	PT11M_Moranila_sp_D1524_uvxyz	Moranila_sp_D1524_uvxyz	0	D1524	161274	P					Australia: QLD: Brisbane Forest Park
Tomocerodes_sp_D2640_vxyz		PT11T			Tomocerodes sp.	PT11T_Tomocerodes_sp_D2640_vxyz	0	PT11T_Tomocerodes_sp_D2640_vxyz	Tomocerodes_sp_D2640_vxyz	0	D2640	117238	P					Ecuador: Depto Orellana
Eutrichosoma_mirabile_D0262_uxyz		PT12			Eutrichosoma mirabile	PT12_Eutrichosoma_mirabile_D0262_uxyz	0	PT12_Eutrichosoma_mirabile_D0262_uxyz	Eutrichosoma_mirabile_D0262_uxyz	0	D0262	n/a	P		AY599286	***		USA: AZ: Cochise Co.		AY599286
Herbertia_sp_D1981_tuvxyz		PT13			Herbertia sp.	PT13_Herbertia_sp_D1981_tuvxyz	0	PT13_Herbertia_sp_D1981_tuvxyz	Herbertia_sp_D1981_tuvxyz	0	D1981	161270	S					India: Goa: Bambolim Beach
Doddifoenus_wallacei_D2051_uxyz		PT14			Doddifoenus wallacei	PT14_Doddifoenus_wallacei_D2051_uxyz	0	PT14_Doddifoenus_wallacei_D2051_uxyz	Doddifoenus_wallacei_D2051_uxyz	0	D2051	142549	P					Thailand: Songkhla Pr.: Nam Tok Ton Pliu
Leptofoenus_sp1_D0393_uxyz		PT14			Leptofoenus sp. 1	PT14_Leptofoenus_sp1_D0393_uxyz	0	PT14_Leptofoenus_sp1_D0393_uxyz	Leptofoenus_sp1_D0393_uxyz	0	D0393	161290	P		AY599283	***		Columbia: Amazonas: PNN Amacayacu Mocagua		AY599283
Leptofoenus_sp2_D0398_uCxyz		PT14			Leptofoenus sp. 2	PT14_Leptofoenus_sp2_D0398_uCxyz	0	PT14_Leptofoenus_sp2_D0398_uCxyz	Leptofoenus_sp2_D0398_uCxyz	0	D0398	161329	P		AY599284	***		Columbia: Vichada: PNN Tuparro Bosque Sabana		AY599284
Macromesus_americanus_D1901_tuvxyz		PT15			Macromesus americanus	PT15_Macromesus_americanus_D1901_tuvxyz	0	PT15_Macromesus_americanus_D1901_tuvxyz	Macromesus_americanus_D1901_tuvxyz	0	D1901	000833	P					USA: CA: El Dorado Co.
Halticoptera_laevigata_R1314_18_uxyz		PT16M			Halticoptera laevigata	PT16M_Halticoptera_laevigata_R1314_18_uxyz	0	PT16M_Halticoptera_laevigata_R1314_18_uxyz	Halticoptera_laevigata_R1314_18_uxyz	0	R1314 18	INRA	P					France: Beaugouyen
Lamprotatus_sp_D1525_uvxyz		PT16M			Lamprotatus sp.	PT16M_Lamprotatus_sp_D1525_uvxyz	0	PT16M_Lamprotatus_sp_D1525_uvxyz	Lamprotatus_sp_D1525_uvxyz	0	D1525	161023	P					USA: NM: Hildago Co.
Lamprotatus_splendens_R1314_03_uxyz		PT16M			Lamprotatus splendens	PT16M_Lamprotatus_splendens_R1314_03_uxyz	0	PT16M_Lamprotatus_splendens_R1314_03_uxyz	Lamprotatus_splendens_R1314_03_uxyz	0	R1314 03	INRA	P					France: Beaugouyen
Sphaeripalpus_sp_D2163_txyz		PT16M			Sphaeripalpus sp.	PT16M_Sphaeripalpus_sp_D2163_txyz	0	PT16M_Sphaeripalpus_sp_D2163_txyz	Sphaeripalpus_sp_D2163_txyz	0	D2163	161220	P	†				Italy: Campania	† I have one
Thinodytes_sp_D0726_uvxyz		PT16M			Thinodytes sp. (Halticoptera group)	PT16M_Thinodytes_sp_D0726_uvxyz	0	PT16M_Thinodytes_sp_D0726_uvxyz	Thinodytes_sp_D0726_uvxyz	0	D0726	91133	S		AY552172	***	†	USA: CA: San Bernardino Co.		AY552172	†
Cyrtogaster_vulgaris_R1314_10_uxyz		PT16S			Cyrtogaster vulgaris	PT16S_Cyrtogaster_vulgaris_R1314_10_uxyz	0	PT16S_Cyrtogaster_vulgaris_R1314_10_uxyz	Cyrtogaster_vulgaris_R1314_10_uxyz	0	R1314 10	INRA	P					France: Beaugouyen
Polstonia_pelagocorypha_D0493_uvxyz		PT16S			Polstonia pelagocorypha	PT16S_Polstonia_pelagocorypha_D0493_uvxyz	0	PT16S_Polstonia_pelagocorypha_D0493_uvxyz	Polstonia_pelagocorypha_D0493_uvxyz	0	D0493	91135	S		AY552173	***	†	Columbia		AY552173	†
Platygerrhus_affinis_R1314_25		PT16T			Platygerrhus affinis	PT16T_Platygerrhus_affinis_R1314_25	0	PT16T_Platygerrhus_affinis_R1314_25	Platygerrhus_affinis_R1314_25	0	R1314 25	INRA	P					France: Beaugouyen
Plutothrix_sp_D1791_xyz		PT16T			Plutothrix sp.	PT16T_Plutothrix_sp_D1791_xyz	0	PT16T_Plutothrix_sp_D1791_xyz	Plutothrix_sp_D1791_xyz	0	D1791	161374	S	†				USA: MI: Oakland Co.	† MISSING
Aditrochus_coihuensis_D2668_uvxyz		PT17M			Aditrochus coihuensis	PT17M_Aditrochus_coihuensis_D2668_uvxyz	0	PT17M_Aditrochus_coihuensis_D2668_uvxyz	Aditrochus_coihuensis_D2668_uvxyz	0	D2668	161592	P					Chile: Los Lagos
Espinosa_nothofagi_D2268_xyz		PT17M			Espinosa nothofagi	PT17M_Espinosa_nothofagi_D2268_xyz	0	PT17M_Espinosa_nothofagi_D2268_xyz	Espinosa_nothofagi_D2268_xyz	0	D2268	161352	S					Chile: Cautín Province
Systolomorpha_sp_D1436_uvxyz		PT17M			Systolomorpha sp.	PT17M_Systolomorpha_sp_D1436_uvxyz	0	PT17M_Systolomorpha_sp_D1436_uvxyz	Systolomorpha_sp_D1436_uvxyz	0	D1436	161349	P					Australia: QLD: Blackbutt Range
Nodisoplata_sp_D2134_tuxyz		PT17O			Nodisoplata sp.	PT17O_Nodisoplata_sp_D2134_tuxyz	0	PT17O_Nodisoplata_sp_D2134_tuxyz	Nodisoplata_sp_D2134_tuxyz	0	D2134	161348	P					USA: CA: Riverside Co.
Semiotellus_sp_D1463_tvxyz		PT17S			Semiotellus sp.	PT17S_Semiotellus_sp_D1463_tvxyz	0	PT17S_Semiotellus_sp_D1463_tvxyz	Semiotellus_sp_D1463_tvxyz	0	D1463	161287	P					Australia: QLD: Brisbane Forest Park
Grasseiana_boschmai_R1287_02_uxyz		PT18			Grasseiana boschmai	PT18_Grasseiana_boschmai_R1287_02_uxyz	0	PT18_Grasseiana_boschmai_R1287_02_uxyz	Grasseiana_boschmai_R1287_02_uxyz	0	R1287 02	INRA	P					New Caledonia: Dumbéa. Mt Dzumac
Grasseiana_sp_R_GW12251_1235_02_uxyz		PT18			Grasseiana sp.	PT18_Grasseiana_sp_R_GW12251_1235_02_uxyz	0	PT18_Grasseiana_sp_R_GW12251_1235_02_uxyz	Grasseiana_sp_R_GW12251_1235_02_uxyz	0	R GW12251 1235 02	INRA	P					New Caledonia: Monts Dzumac
Heterandrium_sp_R1217_04_uxyz		PT18			Heterandrium sp.	PT18_Heterandrium_sp_R1217_04_uxyz	0	PT18_Heterandrium_sp_R1217_04_uxyz	Heterandrium_sp_R1217_04_uxyz	0	R1217 04	INRA	P					France: Guadeloupe, Vieux Fort
Otitesella_sp_D2060_tuxyz		PT18			Otitesella sp.	PT18_Otitesella_sp_D2060_tuxyz	0	PT18_Otitesella_sp_D2060_tuxyz	Otitesella_sp_D2060_tuxyz	0	D2060	161280	P					Thailand: Surat Thani Province
Panstenon_oxylus_D1627_uvxyz		PT19			Panstenon oxylus	PT19_Panstenon_oxylus_D1627_uvxyz	0	PT19_Panstenon_oxylus_D1627_uvxyz	Panstenon_oxylus_D1627_uvxyz	0	R1314 06	INRA	P					France: Beaugouyen
Panstenon_sp_R1314_06_uxyz		PT19			Panstenon sp.	PT19_Panstenon_sp_R1314_06_uxyz	0	PT19_Panstenon_sp_R1314_06_uxyz	Panstenon_sp_R1314_06_uxyz	0	D1627	161293	P	†				Russia: Primorskiy Krai: Ussuriysk District	† I have one
Gastrancistrus_sp_D0730_tuxy		PT20			Gastrancistrus sp.	PT20_Gastrancistrus_sp_D0730_tuxy	0	PT20_Gastrancistrus_sp_D0730_tuxy	Gastrancistrus_sp_D0730_tuxy	0	D0730	175286	S		AY599293	***	†	USA: CA: San Bernardino Co.		AY599293	MISSING
Macroglenes_sp_D1533_txyz		PT20			Macroglenes sp.	PT20_Macroglenes_sp_D1533_txyz	0	PT20_Macroglenes_sp_D1533_txyz	Macroglenes_sp_D1533_txyz	0	D1533	161262	S					Italy: Campania
Petipirene_sp_D2048_uvxyz		PT20			Petipirene sp.	PT20_Petipirene_sp_D2048_uvxyz	0	PT20_Petipirene_sp_D2048_uvxyz	Petipirene_sp_D2048_uvxyz	0	D2048	49126	S					Thailand: Trang Province
Trigonoderopsis_sp_D2054_tuxyz		PT20			Trigonoderopsis sp.	PT20_Trigonoderopsis_sp_D2054_tuxyz	0	PT20_Trigonoderopsis_sp_D2054_tuxyz	Trigonoderopsis_sp_D2054_tuxyz	0	D2054	30327	P					Thailand: Songkhla Pr.: Khao Khaw Hong
Cecidostiba_fungosa_R1341_02_uxyz		PT21			Cecidostiba fungosa	PT21_Cecidostiba_fungosa_R1341_02_uxyz	0	PT21_Cecidostiba_fungosa_R1341_02_uxyz	Cecidostiba_fungosa_R1341_02_uxyz	0	R1341 02	INRA	P					Iran: Lorestan Province, Ghalai
Cheiropachus_quadrum_D2241_uvxyz		PT21			Cheiropachus quadrum	PT21_Cheiropachus_quadrum_D2241_uvxyz	0	PT21_Cheiropachus_quadrum_D2241_uvxyz	Cheiropachus_quadrum_D2241_uvxyz	0	D2241	161198	P	†				Sweden: Öland Province	† I have one
Coelopisthia_extenta_R1314_20_uxyz		PT21			Coelopisthia extenta	PT21_Coelopisthia_extenta_R1314_20_uxyz	0	PT21_Coelopisthia_extenta_R1314_20_uxyz	Coelopisthia_extenta_R1314_20_uxyz	0	R1314 20	INRA	P					France: Beaugouyen
Coruna_clavata_R1314_16_uxyz		PT21			Coruna clavata	PT21_Coruna_clavata_R1314_16_uxyz	0	PT21_Coruna_clavata_R1314_16_uxyz	Coruna_clavata_R1314_16_uxyz	0	R1314 16	INRA	P					France: Beaugouyen
Coruna_sp_D1622_uxyz		PT21			Coruna sp.	PT21_Coruna_sp_D1622_uxyz	0	PT21_Coruna_sp_D1622_uxyz	Coruna_sp_D1622_uxyz	0	D1622	161296	P					Russia: Primorskiy Krai: Ussuriysk District
Diconocara_petiolata_D2187_vxyz		PT21			Diconocara petiolata	PT21_Diconocara_petiolata_D2187_vxyz	0	PT21_Diconocara_petiolata_D2187_vxyz	Diconocara_petiolata_D2187_vxyz	0	D2187	000820	S	†				Russia: Primorskiy Krai: Ussuriysk District	† I have one
Habritys_brevicornis_R1314_05_uxyz		PT21			Habritys brevicornis	PT21_Habritys_brevicornis_R1314_05_uxyz	0	PT21_Habritys_brevicornis_R1314_05_uxyz	Habritys_brevicornis_R1314_05_uxyz	0	R1314 05	INRA	P					France: Beaugouyen
Meraporus_graminicola_R1314_15_uxyz		PT21			Meraporus graminicola	PT21_Meraporus_graminicola_R1314_15_uxyz	0	PT21_Meraporus_graminicola_R1314_15_uxyz	Meraporus_graminicola_R1314_15_uxyz	0	R1314 15	INRA	P					France: Beaugouyen
Merisus_splendidus_R1314_07_uxyz		PT21			Merisus splendidus	PT21_Merisus_splendidus_R1314_07_uxyz	0	PT21_Merisus_splendidus_R1314_07_uxyz	Merisus_splendidus_R1314_07_uxyz	0	R1314 07	INRA	P					France: Beaugouyen
Pegopus_sp_D2235_uvxyz		PT21			Pegopus sp.	PT21_Pegopus_sp_D2235_uvxyz	0	PT21_Pegopus_sp_D2235_uvxyz	Pegopus_sp_D2235_uvxyz	0	D2235	000794	P					Sweden: Västerbotten Province
Perilampidea_sp_D0628_uvxyz		PT21			Perilampidea sp.	PT21_Perilampidea_sp_D0628_uvxyz	0	PT21_Perilampidea_sp_D0628_uvxyz	Perilampidea_sp_D0628_uvxyz	0	D0628	161402	P				†	Mexico: San Luis Potosi			†
Pseudocatolaccus_guizoti_D0725_uvxy		PT21			Pseudocatolaccus guizoti	PT21_Pseudocatolaccus_guizoti_D0725_uvxy	0	PT21_Pseudocatolaccus_guizoti_D0725_uvxy	Pseudocatolaccus_guizoti_D0725_uvxy	0	D0725	91132	S		AY552171	***	†	USA: CA: San Bernardino Co.		AY552171	MISSING
Stenoselma_sp_R1317_07_uxyz		PT21			Stenoselma sp.	PT21_Stenoselma_sp_R1317_07_uxyz	0	PT21_Stenoselma_sp_R1317_07_uxyz	Stenoselma_sp_R1317_07_uxyz	0	R1317 07	INRA	P					France: Sussargues
Homoporus_sp_R1317_09_uxyz		PT21P			Homoporus sp.	PT21P_Homoporus_sp_R1317_09_uxyz	0	PT21P_Homoporus_sp_R1317_09_uxyz	Homoporus_sp_R1317_09_uxyz	0	R1317 09	INRA	P					France: Sussargues
Nasonia_vitripennis_D1531_tuvxyz		PT21P			Nasonia vitripennis	PT21P_Nasonia_vitripennis_D1531_tuvxyz	0	PT21P_Nasonia_vitripennis_D1531_tuvxyz	Nasonia_vitripennis_D1531_tuvxyz	0	D1531	292876	S					Jack Werren Lab, AsymC culture
Pachyneuron_formosum_R1314_23_uxyz		PT21P			Pachyneuron formosum	PT21P_Pachyneuron_formosum_R1314_23_uxyz	0	PT21P_Pachyneuron_formosum_R1314_23_uxyz	Pachyneuron_formosum_R1314_23_uxyz	0	R1314 23	INRA	P					France: Beaugouyen
Pteromalus_albipennis_D0724_tuxyz		PT21P			Pteromalus albipennis	PT21P_Pteromalus_albipennis_D0724_tuxyz	0	PT21P_Pteromalus_albipennis_D0724_tuxyz	Pteromalus_albipennis_D0724_tuxyz	0	D0724	91131	S		AY552170	***	†	USA: CA: San Bernardino Co.		AY552170	†
Spalangia_erythromera_R1314_02_uxyz		PT22			Spalangia erythromera	PT22_Spalangia_erythromera_R1314_02_uxyz	0	PT22_Spalangia_erythromera_R1314_02_uxyz	Spalangia_erythromera_R1314_02_uxyz	0	R1314 02	INRA	P					France: Beaugouyen
Spalangia_nigroaenea_D2346_uxyz		PT22			Spalangia nigroaenea	PT22_Spalangia_nigroaenea_D2346_uxyz	0	PT22_Spalangia_nigroaenea_D2346_uxyz	Spalangia_nigroaenea_D2346_uxyz	0	D2346	161351	P					Puerto Rico: Gurabo
Spalangia_nr_haematobiae_D1483_uxyz		PT22			Spalangia nr. haematobiae	PT22_Spalangia_nr_haematobiae_D1483_uxyz	0	PT22_Spalangia_nr_haematobiae_D1483_uxyz	Spalangia_nr_haematobiae_D1483_uxyz	0	D1483	161295	P	†			†	Australia: QLD: Main Range National Park	† I have one		†
Diaziella_sp_D2058_uvxyz		PT23			Diaziella sp.	PT23_Diaziella_sp_D2058_uvxyz	0	PT23_Diaziella_sp_D2058_uvxyz	Diaziella_sp_D2058_uvxyz	0	D2058	161300	S					Thailand: Surat Thani Province
Anidarnes_sp_D2663_xyz		PT24			Anidarnes sp.	PT24_Anidarnes_sp_D2663_xyz	0	PT24_Anidarnes_sp_D2663_xyz	Anidarnes_sp_D2663_xyz	0	R1680 01/D2663	INRA	P					Colombia: Cundinamarca, Bogota D.C., Ciudad Universitaria
Eukobelea_sp_D2659_tuvxyz		PT24			Eukobelea sp.	PT24_Eukobelea_sp_D2659_tuvxyz	0	PT24_Eukobelea_sp_D2659_tuvxyz	Eukobelea_sp_D2659_tuvxyz	0	R1422 03/D2659	INRA	P					Australia: Queensland, North of Cairns, costal road
Idarnes_sp1_D2662_tuvxyz		PT24			Idarnes (Platyneura ) sp.	PT24_Idarnes_sp1_D2662_tuvxyz	0	PT24_Idarnes_sp1_D2662_tuvxyz	Idarnes_sp1_D2662_tuvxyz	0	R1423 02/D2662	INRA	P					Australia: Queensland, Kuranda
Idarnes_sp2_D2660_vxyz		PT24			Idarnes sp.	PT24_Idarnes_sp2_D2660_vxyz	0	PT24_Idarnes_sp2_D2660_vxyz	Idarnes_sp2_D2660_vxyz	0	R1783 03/D2660	INRA	P					France: French Guiana, Macouria Tonate
Pseudidarnes_sp_D2661_vxyz		PT24			Pseudidarnes sp.	PT24_Pseudidarnes_sp_D2661_vxyz	0	PT24_Pseudidarnes_sp_D2661_vxyz	Pseudidarnes_sp_D2661_vxyz	0	R1429 02/D2661	INRA	P					Australia: Queensland, Port Douglas
Sycophaga_sp_D2664_vxyz		PT24			Sycophaga sp.	PT24_Sycophaga_sp_D2664_vxyz	0	PT24_Sycophaga_sp_D2664_vxyz	Sycophaga_sp_D2664_vxyz	0	R1766 03/D2664	INRA	P					Burkina Faso
Philotrypesis_sp_D2070_tuvxyz		PT25			Philotrypesis sp.	PT25_Philotrypesis_sp_D2070_tuvxyz	0	PT25_Philotrypesis_sp_D2070_tuvxyz	Philotrypesis_sp_D2070_tuvxyz	0	D2070	161273	S					Thailand: Trang Province
Sycoscapter_sp_D1466_uxyz		PT25			Sycoscapter sp.	PT25_Sycoscapter_sp_D1466_uxyz	0	PT25_Sycoscapter_sp_D1466_uxyz	Sycoscapter_sp_D1466_uxyz	0	D1466	161281	P					Australia: QLD: Brisbane Forest Park
Erixestus_sp_D2637_uxyz		PTI			Erixestus sp.	PTI_Erixestus_sp_D2637_uxyz	0	PTI_Erixestus_sp_D2637_uxyz	Erixestus_sp_D2637_uxyz	0	D2637	117000	P					Ecuador: Depto. Orellana
Pteromalidae_ng_D2029_xy		PTI			Pteromalidae new genus	PTI_Pteromalidae_ng_D2029_xy	0	PTI_Pteromalidae_ng_D2029_xy	Pteromalidae_ng_D2029_xy	0	D2029	image	S					Columbia: Cauca PNN Gorgona Alto			MISSING
Ropronia_garmani_HymAToL_tuvxyz					Ropronia garmani	Ropronia_garmani_HymAToL_tuvxyz	0	Ropronia_garmani_HymAToL_tuvxyz	Ropronia_garmani_HymAToL_tuvxyz	0	N/A	UKY	S	GQ410659	GQ374766	*	*	HymAToL Project	GQ410659	GQ374766	*
Chiloe_micropteron_D2025_tuvxyz		ROT			Chiloe micropteron	ROT_Chiloe_micropteron_D2025_tuvxyz	0	ROT_Chiloe_micropteron_D2025_tuvxyz	Chiloe_micropteron_D2025_tuvxyz	0	D2025	000214	S					Chile: Los Lagos: Isla de Chiloé
Signiphora_sp1_D0516_xy		SIS			Signiphora sp. 1	SIS_Signiphora_sp1_D0516_xy	0	SIS_Signiphora_sp1_D0516_xy	Signiphora_sp1_D0516_xy	0	D0516	TAMU	S	†	AY599341	***	†	Mexico: Veracruz	† MISSING	AY599341	MISSING
Signiphora_sp2_D0526_xy		SIS			Signiphora sp. 2	SIS_Signiphora_sp2_D0526_xy	0	SIS_Signiphora_sp2_D0526_xy	Signiphora_sp2_D0526_xy	0	D0526	TAMU	S		AY599342	***	†	USA: TX: Hidalgo Co.		AY599342	MISSING
Signiphora_sp3_D0536_uvxy		SIS			Signiphora sp. 3	SIS_Signiphora_sp3_D0536_uvxy	0	SIS_Signiphora_sp3_D0536_uvxy	Signiphora_sp3_D0536_uvxy	0	D0536	48971	S		AY599343	***	†	Bermuda: Southampton Parish		AY599343	MISSING
Signiphora_sp4a_D0515_tuvxyz		SIS			Signiphora sp. 4 (a)	SIS_Signiphora_sp4a_D0515_tuvxyz	0	SIS_Signiphora_sp4a_D0515_tuvxyz	Signiphora_sp4a_D0515_tuvxyz	0	D0515	TAMU	S		AY599347	***		Dominican Republic: Province Pedernales		AY599347
Signiphora_sp4b_D0523_xy		SIS			Signiphora sp. 4 (b)	SIS_Signiphora_sp4b_D0523_xy	0	SIS_Signiphora_sp4b_D0523_xy	Signiphora_sp4b_D0523_xy	0	D0523	TAMU	S	†	AY599348	***	†	Dominican Republic: Province Pedernales	† MISSING	AY599348	MISSING
Signiphora_sp5_D0538_vxyz		SIS			Signiphora sp. 5	SIS_Signiphora_sp5_D0538_vxyz	0	SIS_Signiphora_sp5_D0538_vxyz	Signiphora_sp5_D0538_vxyz	0	D0538	TAMU	S	†	AY599344	***	†	Bermuda: Southampton Parish	†	AY599344	†
Signiphora_sp6_D0817_vxyz		SIS			Signiphora sp. 6	SIS_Signiphora_sp6_D0817_vxyz	0	SIS_Signiphora_sp6_D0817_vxyz	Signiphora_sp6_D0817_vxyz	0	D0817	49018	S	†	AY599345	***	†	USA: CA: Los Angeles Co.	†	AY599345	†
Signiphora_sp7_D0829_uvxyz		SIS			Signiphora sp. 7	SIS_Signiphora_sp7_D0829_uvxyz	0	SIS_Signiphora_sp7_D0829_uvxyz	Signiphora_sp7_D0829_uvxyz	0	D0829	49027	S		AY599346	***	†	Bermuda: Southampton Parish		AY599346	†
Signiphora_sp8_D0832_vxy		SIS			Signiphora sp. 8	SIS_Signiphora_sp8_D0832_vxy	0	SIS_Signiphora_sp8_D0832_vxy	Signiphora_sp8_D0832_vxy	0	D0832	49028	S		AY599349	***	†	USA: NC: Carteret Co.		AY599349	MISSING
Signiphora_sp9_D1027_uxyz		SIS			Signiphora sp. 9	SIS_Signiphora_sp9_D1027_uxyz	0	SIS_Signiphora_sp9_D1027_uxyz	Signiphora_sp9_D1027_uxyz	0	D1027	49036	S		AY599350	***	†	USA: GA: Liberty Co.: St. Catherines Island		AY599350	†
Chartocerus_sp1a_D0512_tuvxyz		SIT			Chartocerus sp. 1 (a)	SIT_Chartocerus_sp1a_D0512_tuvxyz	0	SIT_Chartocerus_sp1a_D0512_tuvxyz	Chartocerus_sp1a_D0512_tuvxyz	0	D0512	48969	S		AY599336	***		USA: CA: Riverside Co.		AY599336
Chartocerus_sp1b_D0556_vxyz		SIT			Chartocerus sp. 1 (b)	SIT_Chartocerus_sp1b_D0556_vxyz	0	SIT_Chartocerus_sp1b_D0556_vxyz	Chartocerus_sp1b_D0556_vxyz	0	D0556	TAMU	S	†	AY599337	***	†	USA: CA: Riverside Co.	†	AY599337	†
Chartocerus_sp2_D0525_vxyz		SIT			Chartocerus sp. 2	SIT_Chartocerus_sp2_D0525_vxyz	0	SIT_Chartocerus_sp2_D0525_vxyz	Chartocerus_sp2_D0525_vxyz	0	D0525	TAMU	S	†	AY599334	***	†	USA: TX: Uvalde Co.	†	AY599334	†
Chartocerus_sp3_D0543_vxyz		SIT			Chartocerus sp. 3	SIT_Chartocerus_sp3_D0543_vxyz	0	SIT_Chartocerus_sp3_D0543_vxyz	Chartocerus_sp3_D0543_vxyz	0	D0543	48975	S	†	AY599335	***	†	USA: CA: Riverside Co.	†	AY599335	†
Chartocerus_sp4_D0820_vxy		SIT			Chartocerus sp. 4	SIT_Chartocerus_sp4_D0820_vxy	0	SIT_Chartocerus_sp4_D0820_vxy	Chartocerus_sp4_D0820_vxy	0	D0820	49020	S		AY599338	***	†	South Korea: South Jeolla Province: Wando		AY599338	MISSING
Chartocerus_sp5_D1023_vxyz		SIT			Chartocerus sp. 5	SIT_Chartocerus_sp5_D1023_vxyz	0	SIT_Chartocerus_sp5_D1023_vxyz	Chartocerus_sp5_D1023_vxyz	0	D1023	49033	S	†	AY599339	***	†	China: Beijing	†	AY599339	†
Chartocerus_sp6_D1024_xyz		SIT			Chartocerus sp. 6	SIT_Chartocerus_sp6_D1024_xyz	0	SIT_Chartocerus_sp6_D1024_xyz	Chartocerus_sp6_D1024_xyz	0	D1024	49034	S		AY599340	***	†	China: Beijing		AY599340	†
Clytina_giraudi_D2226_tuvxyz		SIT			Clytina giraudi	SIT_Clytina_giraudi_D2226_tuvxyz	0	SIT_Clytina_giraudi_D2226_tuvxyz	Clytina_giraudi_D2226_tuvxyz	0	D2226	174771	S					Denmark: NEZ, Amager, Kalvebod Fælled
Clytina_sp_D1043_uvxyz		SIT			Clytina sp.	SIT_Clytina_sp_D1043_uvxyz	0	SIT_Clytina_sp_D1043_uvxyz	Clytina_sp_D1043_uvxyz	0	D1043	photo voucher	P		AY599351	***	†	Costa Rica: Alajuela		AY599351	†
Thysanus_sp1_D0519_xy		SIT			Thysanus sp. 1	SIT_Thysanus_sp1_D0519_xy	0	SIT_Thysanus_sp1_D0519_xy	Thysanus_sp1_D0519_xy	0	D0519	TAMU	S	†	AY599352	***	†	Mexico: Veracruz	† MISSING	AY599352	MISSING
Thysanus_sp2_D0535_vxy		SIT			Thysanus sp. 2	SIT_Thysanus_sp2_D0535_vxy	0	SIT_Thysanus_sp2_D0535_vxy	Thysanus_sp2_D0535_vxy	0	D0535	TAMU	S	†	AY599353	***	†	USA: PA: Montgomery Co.	†	AY599353	MISSING
Thysanus_sp3_D0540_uvxyz		SIT			Thysanus sp. 3	SIT_Thysanus_sp3_D0540_uvxyz	0	SIT_Thysanus_sp3_D0540_uvxyz	Thysanus_sp3_D0540_uvxyz	0	D0540	48973	S	†	AY599354	***	†	USA: CA: Riverside Co.	†	AY599354	†
Thysanus_sp4_D1038_uvxyz		SIT			Thysanus sp. 4	SIT_Thysanus_sp4_D1038_uvxyz	0	SIT_Thysanus_sp4_D1038_uvxyz	Thysanus_sp4_D1038_uvxyz	0	D1038	49049	S		AY599355	***		USA: NM: Hidalgo Co.		AY599355
Synopeas_sp_MY441_uxy					Synopeas sp.	Synopeas_sp_MY441_uxy	0	Synopeas_sp_MY441_uxy	Synopeas_sp_MY441_uxy	0	M441	SAM	S	DQ888550	DQ888479	submit	†	Costa Rica	DQ888550	DQ888479 // submit	MISSING
Cynipencyrtus_sp_D2655_uvxyz		TAN			Cynipencyrtus sp.	TAN_Cynipencyrtus_sp_D2655_uvxyz	0	TAN_Cynipencyrtus_sp_D2655_uvxyz	Cynipencyrtus_sp_D2655_uvxyz	0	D2655	161605	P					Japan: Honshu
Protanaostigma_sp_D2038_tuvxyz		TAN			Protanaostigma sp.	TAN_Protanaostigma_sp_D2038_tuvxyz	0	TAN_Protanaostigma_sp_D2038_tuvxyz	Protanaostigma_sp_D2038_tuvxyz	0	D2038	161237	P					Thailand: Trang Province
Tanaostigma_stanleyi_D0115_uxy		TAN			Tanaostigma stanleyi	TAN_Tanaostigma_stanleyi_D0115_uxy	0	TAN_Tanaostigma_stanleyi_D0115_uxy	Tanaostigma_stanleyi_D0115_uxy	0	D0115	49069	S		AY599302	***	†	USA: AZ: Cochise Co.		AY599302	MISSING
Tanaostigmodes_albiclavus_a_D1349_uxy		TAN			Tanaostigmodes albiclavus (a)	TAN_Tanaostigmodes_albiclavus_a_D1349_uxy	0	TAN_Tanaostigmodes_albiclavus_a_D1349_uxy	Tanaostigmodes_albiclavus_a_D1349_uxy	0	D1349	49071	S		AY599304	***	†	USA: AZ: Santa Cruz Co.		AY599304	MISSING
Tanaostigmodes_albiclavus_b_D1350_xy		TAN			Tanaostigmodes albiclavus (b)	TAN_Tanaostigmodes_albiclavus_b_D1350_xy	0	TAN_Tanaostigmodes_albiclavus_b_D1350_xy	Tanaostigmodes_albiclavus_b_D1350_xy	0	D1350	n/a	n/a	†	AY599305	***	†	USA: AZ: Santa Cruz Co.	† MISSING	AY599305	MISSING
Tanaostigmodes_semarginatus_D1347_uxy		TAN			Tanaostigmodes semarginatus	TAN_Tanaostigmodes_semarginatus_D1347_uxy	0	TAN_Tanaostigmodes_semarginatus_D1347_uxy	Tanaostigmodes_semarginatus_D1347_uxy	0	D1347	49070	S		AY599303	***	†	USA: TX: San Patricio Co.		AY599303	MISSING
Telenomus_sp1_D1489_tuvxyz					Telenomus sp. 1	Telenomus_sp1_D1489_tuvxyz	0	Telenomus_sp1_D1489_tuvxyz	Telenomus_sp1_D1489_tuvxyz	0	D1489	49081	S	†			†	Argentina: Missiones Province	†		†
Telenomus_sp2_HymAToL_uxyz					Telenomus sp. 2	Telenomus_sp2_HymAToL_uxyz	0	Telenomus_sp2_HymAToL_uxyz	Telenomus_sp2_HymAToL_uxyz	0	n/a	UKY	S	GQ410642	GQ374749	*	*	HymAToL Project	GQ410642	GQ374749	*
Eremocampe_sp_D0987_uvxyz		TEM			Platyneurus sp.	TEM_Eremocampe_sp_D0987_uvxyz	0	TEM_Eremocampe_sp_D0987_uvxyz	Eremocampe_sp_D0987_uvxyz	0	D0987	49043	S		AY599356	***	†	Kyrgystan: Naryn		AY599356	†
Platynocheilus_cuprifrons_D1919_uxyz		TEP			Platynocheilus cuprifrons	TEP_Platynocheilus_cuprifrons_D1919_uxyz	0	TEP_Platynocheilus_cuprifrons_D1919_uxyz	Platynocheilus_cuprifrons_D1919_uxyz	0	D1919	30328	P					Ukraine: Kiev
Diplesiostigma_bisetosum_D1465_uxy		TET			Diplesiostigma bisetosum	TET_Diplesiostigma_bisetosum_D1465_uxy	0	TET_Diplesiostigma_bisetosum_D1465_uxy	Diplesiostigma_bisetosum_D1465_uxy	0	D1465	161375	P					Australia: QLD: Brisbane Forest Park			MISSING
Epiclerus_sp1_D1540_vxy		TET			Epiclerus sp. 1	TET_Epiclerus_sp1_D1540_vxy	0	TET_Epiclerus_sp1_D1540_vxy	Epiclerus_sp1_D1540_vxy	0	D1540	161340	S	†	AY599357	***	†	Italy: Lazio Province	†	AY599357	MISSING
Epiclerus_sp2_D1542_vxy		TET			Epiclerus sp. 2	TET_Epiclerus_sp2_D1542_vxy	0	TET_Epiclerus_sp2_D1542_vxy	Epiclerus_sp2_D1542_vxy	0	D1542	174773	P		AY599358	***	†	USA: CA: San Bernardino Co.		AY599358	MISSING
Foersterella_reptans_D1558_tuvxyz		TET			Foersterella reptans	TET_Foersterella_reptans_D1558_tuvxyz	0	TET_Foersterella_reptans_D1558_tuvxyz	Foersterella_reptans_D1558_tuvxyz	0	D1558	0235926	S		AY599360	***		Italy: Lazio Province		AY599360
Tetracampe_sp_D1629_tuxyz		TET			Tetracampe sp.	TET_Tetracampe_sp_D1629_tuxyz	0	TET_Tetracampe_sp_D1629_tuxyz	Tetracampe_sp_D1629_tuxyz	0	D1629	n/a	P					Russia: Primorski Kray: Ussuriysk District
Bootanelleus_sp_D2482_xyz		TOM			Bootanelleus sp.	TOM_Bootanelleus_sp_D2482_xyz	0	TOM_Bootanelleus_sp_D2482_xyz	Bootanelleus_sp_D2482_xyz	0	D2482	109918	P					Australia: WA: Doubleyung lok Natural Reserve
Megastigmus_grewianae_D2532_uvxyz		TOM			Megastigmus grewianae	TOM_Megastigmus_grewianae_D2532_uvxyz	0	TOM_Megastigmus_grewianae_D2532_uvxyz	Megastigmus_grewianae_D2532_uvxyz	0	D2532	161505	P					Kenya: Kip 356,ex: Grewia sp.
Megastigmus_sp_PJ0018_xyz		TOM			Megastigmus sp.	TOM_Megastigmus_sp_PJ0018_xyz	0	TOM_Megastigmus_sp_PJ0018_xyz	Megastigmus_sp_PJ0018_xyz	0	PJ0018	PJ0018	P					Australia: Karijini NP	MISSING
Megastigmus_sp_R1259_03_uxyz		TOM			Megastigmus sp.	TOM_Megastigmus_sp_R1259_03_uxyz	0	TOM_Megastigmus_sp_R1259_03_uxyz	Megastigmus_sp_R1259_03_uxyz	0	R1259_03	INRA	P	GQ367582	GQ367683	***	GQ367780	New Caledonia: Maré, Tribu de Wabao	GQ367582	GQ367683	GQ367780
Megastigmus_transvaalensis_D0812_uxyz		TOM			Megastigmus nr. transvaalensis	TOM_Megastigmus_transvaalensis_D0812_uxyz	0	TOM_Megastigmus_transvaalensis_D0812_uxyz	Megastigmus_transvaalensis_D0812_uxyz	0	D0812	49016	S		AY599271	***	†	South Africa: Cape Province: Robinson Pass		AY599271	†
Megastigmus_transvaalensis_D1604_tuvxyz		TOM			Megastigmus transvaalensis	TOM_Megastigmus_transvaalensis_D1604_tuvxyz	0	TOM_Megastigmus_transvaalensis_D1604_tuvxyz	Megastigmus_transvaalensis_D1604_tuvxyz	0	D1604	175225	N/A					USA: CA: Riverside Co.
Paramegastigmus_sp_D2483_uxyz		TOM			Paramegastigmus sp.	TOM_Paramegastigmus_sp_D2483_uxyz	0	TOM_Paramegastigmus_sp_D2483_uxyz	Paramegastigmus_sp_D2483_uxyz	0	D2483	118942	P					Thailand: Trang Province
Echthrodape_sp_D0255_uxyz		TOTI			Echthrodape sp.	TOTI_Echthrodape_sp_D0255_uxyz	0	TOTI_Echthrodape_sp_D0255_uxyz	Echthrodape_sp_D0255_uxyz	0	D0255	91475	S					Australia: QLD
Glyphomerus_sp_R1339_01_uxyz		TOTI			Glyphomerus sp.	TOTI_Glyphomerus_sp_R1339_01_uxyz	0	TOTI_Glyphomerus_sp_R1339_01_uxyz	Glyphomerus_sp_R1339_01_uxyz	0	R1339 01	INRA	P					Iran: East-Azarbaijan Province, Marand
Glyphomerus_stigma_D2647_uvxyz		TOTI			Glyphomerus stigma	TOTI_Glyphomerus_stigma_D2647_uvxyz	0	TOTI_Glyphomerus_stigma_D2647_uvxyz	Glyphomerus_stigma_D2647_uvxyz	0	D2647	175178	P					France: Mas de Londres
Zaglyptonotus_sp_PJ0023_xyz		TOTI			Zaglyptonotus sp.	TOTI_Zaglyptonotus_sp_PJ0023_xyz	0	TOTI_Zaglyptonotus_sp_PJ0023_xyz	Zaglyptonotus_sp_PJ0023_xyz	0	PJ0023	USNM	P					USA: VA: Fairfax	MISSING
Ditropinotus_sp_PJ0026_xyz		TOTM			Ditropinotus sp.	TOTM_Ditropinotus_sp_PJ0026_xyz	0	TOTM_Ditropinotus_sp_PJ0026_xyz	Ditropinotus_sp_PJ0026_xyz	0	PJ0026	PJ0026	P					Argentina: Mendoza	MISSING
Eridontomerus_arrabonicus_PJ0002_xyz		TOTM			Eridontomerus arrabonicus	TOTM_Eridontomerus_arrabonicus_PJ0002_xyz	0	TOTM_Eridontomerus_arrabonicus_PJ0002_xyz	Eridontomerus_arrabonicus_PJ0002_xyz	0	PJ0002/D2757	282752	P					Czech republic: Raná env.	MISSING
Eridontomerus_sp_R1317_21_uxyz		TOTM			Eridontomerus sp.	TOTM_Eridontomerus_sp_R1317_21_uxyz	0	TOTM_Eridontomerus_sp_R1317_21_uxyz	Eridontomerus_sp_R1317_21_uxyz	0	R1317 21	INRA	P					France: Sussargues
Erimerus_wickhami_D2481_xyz		TOTM			Erimerus wickhami	TOTM_Erimerus_wickhami_D2481_xyz	0	TOTM_Erimerus_wickhami_D2481_xyz	Erimerus_wickhami_D2481_xyz	0	D2481	46629	P					USA: CA: Riverside Co.
Idarnotorymus_pulcher_PJ0005_xyz		TOTM			Idarnotorymus pulcher	TOTM_Idarnotorymus_pulcher_PJ0005_xyz	0	TOTM_Idarnotorymus_pulcher_PJ0005_xyz	Idarnotorymus_pulcher_PJ0005_xyz	0	PJ0005/D2759	282738	P					Croatia: Kupari env.	MISSING
Idarnotorymus_pulcher_R1317_15_uxyz		TOTM			Idarnotorymus pulcher	TOTM_Idarnotorymus_pulcher_R1317_15_uxyz	0	TOTM_Idarnotorymus_pulcher_R1317_15_uxyz	Idarnotorymus_pulcher_R1317_15_uxyz	0	R1317 15	INRA	P					France: Sussargues
Microdontomerus_sp_PJ0008_xyz		TOTM			Microdontomerus sp.	TOTM_Microdontomerus_sp_PJ0008_xyz	0	TOTM_Microdontomerus_sp_PJ0008_xyz	Microdontomerus_sp_PJ0008_xyz	0	PJ0008	PJ0008	P					USA: AZ: Barry Goldwater	MISSING
Pseuderimerus_burgeri_D1549_uxyz		TOTM			Pseuderimerus burgeri	TOTM_Pseuderimerus_burgeri_D1549_uxyz	0	TOTM_Pseuderimerus_burgeri_D1549_uxyz	Pseuderimerus_burgeri_D1549_uxyz	0	D1549	161299	P					USA: CA: Riverside Co.
Pseuderimerus_luteus_D2475_xyz		TOTM			Pseuderimerus luteus	TOTM_Pseuderimerus_luteus_D2475_xyz	0	TOTM_Pseuderimerus_luteus_D2475_xyz	Pseuderimerus_luteus_D2475_xyz	0	D2475	PJ_D2475	P					Croatia: Srebreno env.	MISSING
Anneckeida_sp1_D2480_x		TOTN			Anneckeidasp1	TOTN_Anneckeida_sp1_D2480_x	0	TOTN_Anneckeida_sp1_D2480_x	Anneckeida_sp1_D2480_x	0	D2480	282739	P	†		†	†	Thailand: Chiang Mai Prov.	† MISSING		MISSING
Anneckeida_sp2_PJ0011_xyz		TOTN			Anneckeidasp2	TOTN_Anneckeida_sp2_PJ0011_xyz	0	TOTN_Anneckeida_sp2_PJ0011_xyz	Anneckeida_sp2_PJ0011_xyz	0	PJ0011	PJ0011	P					Kenya: Gembe Hills	MISSING
Chrysochalcissa_olivacea_D2478_uxyz		TOTN			Chrysochalcissa olivacea	TOTN_Chrysochalcissa_olivacea_D2478_uxyz	0	TOTN_Chrysochalcissa_olivacea_D2478_uxyz	Chrysochalcissa_olivacea_D2478_uxyz	0	D2478	118411	P					Thailand: Trang Prov.
Monodontomerus_minor_D2476_xyz		TOTN			Monodontomerus minor	TOTN_Monodontomerus_minor_D2476_xyz	0	TOTN_Monodontomerus_minor_D2476_xyz	Monodontomerus_minor_D2476_xyz	0	D2476	49120	P	†				Czech Republic: Moravia, Bzenec	† MISSING
Monodontomerus_sp_D1631_uxyz		TOTN			Monodontomerus sp.	TOTN_Monodontomerus_sp_D1631_uxyz	0	TOTN_Monodontomerus_sp_D1631_uxyz	Monodontomerus_sp_D1631_uxyz	0	D1631	n/a	P					USA: CA: Riverside Co.
Perrisocentrus_sp_PJ0029_xyz		TOTN			Perrisocentrus sp.	TOTN_Perrisocentrus_sp_PJ0029_xyz	0	TOTN_Perrisocentrus_sp_PJ0029_xyz	Perrisocentrus_sp_PJ0029_xyz	0	PJ0029	PJ0029	P					Argentina: Neuquén	MISSING
Rhynchoticida_maai_PJ0022_xyz		TOTN			Rhynchoticida maai	TOTN_Rhynchoticida_maai_PJ0022_xyz	0	TOTN_Rhynchoticida_maai_PJ0022_xyz	Rhynchoticida_maai_PJ0022_xyz	0	PJ0022	PJ0022	P					Thailand: Khao Chong Prov.	MISSING
Zdenekius_smithi_PJ0020_xyz		TOTN			Zdenekius smithi	TOTN_Zdenekius_smithi_PJ0020_xyz	0	TOTN_Zdenekius_smithi_PJ0020_xyz	Zdenekius_smithi_PJ0020_xyz	0	PJ0020	USNM	P					USA: WV: Mathias	MISSING
Mantiphaga_sp_PJ0032_xyz		TOTO			Mantiphaga sp.	TOTO_Mantiphaga_sp_PJ0032_xyz	0	TOTO_Mantiphaga_sp_PJ0032_xyz	Mantiphaga_sp_PJ0032_xyz	0	PJ0032	PJ0032	P					Thailand: Phu Phan Nat.	MISSING
Podagrion_sp_D0023_tuvxyz		TOTO			Podagrion sp.	TOTO_Podagrion_sp_D0023_tuvxyz	0	TOTO_Podagrion_sp_D0023_tuvxyz	Podagrion_sp_D0023_tuvxyz	0	D0023	175285	S		AY599269	***	†	USA: CA: Riverside Co.		AY599269	†
Podagrionella_sp_PJ0009_xyz		TOTO			Podagrionella sp.	TOTO_Podagrionella_sp_PJ0009_xyz	0	TOTO_Podagrionella_sp_PJ0009_xyz	Podagrionella_sp_PJ0009_xyz	0	PJ0009	PJ0009	P					Kenya: Kumota Gate	MISSING
Propachytomoides_sp_PJ0017_xyz		TOTO			Propachytomoides sp.	TOTO_Propachytomoides_sp_PJ0017_xyz	0	TOTO_Propachytomoides_sp_PJ0017_xyz	Propachytomoides_sp_PJ0017_xyz	0	PJ0017	PJ0017	P					Australia: Karijini NP	MISSING
Palachia_hayati_D2473_uxyz		TOTP			Palachia hayati	TOTP_Palachia_hayati_D2473_uxyz	0	TOTP_Palachia_hayati_D2473_uxyz	Palachia_hayati_D2473_uxyz	0	D2473	282749	P					India: Uttar Pradesh
Propalachia_borneana_D2472_xyz		TOTP			Propalachia borneana	TOTP_Propalachia_borneana_D2472_xyz	0	TOTP_Propalachia_borneana_D2472_xyz	Propalachia_borneana_D2472_xyz	0	D2472	119599	P	†				Taiwan: Nantou Hsien Pr.	† MISSING
Ecdamua_cadenati_D2470_uxyz		TOTT			Ecdamua cadenati	TOTT_Ecdamua_cadenati_D2470_uxyz	0	TOTT_Ecdamua_cadenati_D2470_uxyz	Ecdamua_cadenati_D2470_uxyz	0	D2470	USNM	P					Kenya: Eastern Province
Physothorax_bidentulus_D2471_xy		TOTT			Physothorax bidentulus	TOTT_Physothorax_bidentulus_D2471_xy	0	TOTT_Physothorax_bidentulus_D2471_xy	Physothorax_bidentulus_D2471_xy	0	D2471	USNM	P				†	USA: FL	MISSING		MISSING
Physothorax_sp_R1217_03_uxyz		TOTT			Physothorax sp.	TOTT_Physothorax_sp_R1217_03_uxyz	0	TOTT_Physothorax_sp_R1217_03_uxyz	Physothorax_sp_R1217_03_uxyz	0	R1217 03	INRA	P					France: Guadeloupe, Vieux Fort
Torymus_bedeguaris_PJ0003_xyz		TOTT			Torymus bedeguaris	TOTT_Torymus_bedeguaris_PJ0003_xyz	0	TOTT_Torymus_bedeguaris_PJ0003_xyz	Torymus_bedeguaris_PJ0003_xyz	0	PJ0003/D2758	282750	P					Czech Republic: Moravsky Krumlov	MISSING
Torymus_sp_D0027_uvxyz		TOTT			Torymus sp.	TOTT_Torymus_sp_D0027_uvxyz	0	TOTT_Torymus_sp_D0027_uvxyz	Torymus_sp_D0027_uvxyz	0	D0027	175224	S		AY599270	***	†	USA: CA: Riverside Co.		AY599270	†
Torymus_sp_PJ0007_tuxyz		TOTT			Torymus sp.	TOTT_Torymus_sp_PJ0007_tuxyz	0	TOTT_Torymus_sp_PJ0007_tuxyz	Torymus_sp_PJ0007_tuxyz	0	PJ0007	PJ0007	P					USA: KA
Boucekinus_tatianae_PJ0025_xyz		TOTY			Boucekinus tatianae	TOTY_Boucekinus_tatianae_PJ0025_xyz	0	TOTY_Boucekinus_tatianae_PJ0025_xyz	Boucekinus_tatianae_PJ0025_xyz	0	PJ0025	USNM	P					Costa Rica: La Selva	MISSING
Platykula_albihirta_PJ0024_xyz		TOTY			Platykula albihirta	TOTY_Platykula_albihirta_PJ0024_xyz	0	TOTY_Platykula_albihirta_PJ0024_xyz	Platykula_albihirta_PJ0024_xyz	0	PJ0024	USNM	P					USA: VA: Cuckoo	MISSING
Pseudotorymus_napi_D2477_xyz		TOTY			Pseudotorymus napi	TOTY_Pseudotorymus_napi_D2477_xyz	0	TOTY_Pseudotorymus_napi_D2477_xyz	Pseudotorymus_napi_D2477_xyz	0	D2477	49119	P	†				Czech Republic: Bohemia	† MISSING
Pseudotorymus_sapphyrinus_PJ001_xyz		TOTY			Pseudotorymus sapphyrinus	TOTY_Pseudotorymus_sapphyrinus_PJ001_xyz	0	TOTY_Pseudotorymus_sapphyrinus_PJ001_xyz	Pseudotorymus_sapphyrinus_PJ001_xyz	0	PJ0001/D2756	282751	P					Hungary: Kunbaracs	MISSING
Torymoides_kiesenwetteri_PJ0006_xyz		TOTY			Torymoides kiesenwetteri	TOTY_Torymoides_kiesenwetteri_PJ0006_xyz	0	TOTY_Torymoides_kiesenwetteri_PJ0006_xyz	Torymoides_kiesenwetteri_PJ0006_xyz	0	PJ0006	PJ0006	P					Jordan	MISSING
Lathromeroidea_sp1_D0783_xy		TROC			Lathromeroidea sp. 1	TROC_Lathromeroidea_sp1_D0783_xy	0	TROC_Lathromeroidea_sp1_D0783_xy	Lathromeroidea_sp1_D0783_xy	0	D0783	UCRC	S	†	AY623585	***	†	Canada: Quebec	† MISSING	AY623585	MISSING
Lathromeroidea_sp4_D0778_xy		TROC			Lathromeroidea sp. 4	TROC_Lathromeroidea_sp4_D0778_xy	0	TROC_Lathromeroidea_sp4_D0778_xy	Lathromeroidea_sp4_D0778_xy	0	D0778	UCRC	P	AY940414	AY623588	***	†	Honduras: Olancho	AY940414	AY623588	MISSING
Zagella_spirita_D0757_uxy		TROC			Zagella spirita (a)	TROC_Zagella_spirita_D0757_uxy	0	TROC_Zagella_spirita_D0757_uxy	Zagella_spirita_D0757_uxy	0	D0757	UCRC	S	AY940420	AY623597	***	†	USA: FL: Jefferson Co.	AY940420	AY623597	MISSING
Aphelinoidea_sp2_D1046_uvxyz		TROI			Aphelinoidea sp. 2	TROI_Aphelinoidea_sp2_D1046_uvxyz	0	TROI_Aphelinoidea_sp2_D1046_uvxyz	Aphelinoidea_sp2_D1046_uvxyz	0	D1046	49055	S	AY940371	AY599405	***	†	Australia: WA: Boyagin Nature Reserve	AY940371	AY599405	†
Chaetogramma_occidentalis_D0759_uxy		TROI			Chaetogramma occidentalis	TROI_Chaetogramma_occidentalis_D0759_uxy	0	TROI_Chaetogramma_occidentalis_D0759_uxy	Chaetogramma_occidentalis_D0759_uxy	0	D0759	UCRC	S	AY940365	AY623521	***	†	USA: CA: San Luis Obispo Co.	AY940365	AY623521	MISSING
Ufens_ceratus_D0755_xy		TROI			Ufens ceratus	TROI_Ufens_ceratus_D0755_xy	0	TROI_Ufens_ceratus_D0755_xy	Ufens_ceratus_D0755_xy	0	D0755	UCRC	S	AY940375	AY623533	***	†	USA: California: Riverside Co.	AY940375	AY623533	MISSING
Ufens_principalis_D0754_uxy		TROI			Ufens principalis	TROI_Ufens_principalis_D0754_uxy	0	TROI_Ufens_principalis_D0754_uxy	Ufens_principalis_D0754_uxy	0	D0754	UCRC	S	AY940372	AY623530	***	†	USA: California: Riverside Co.	AY940372	AY623530	MISSING
Oligosita_sanguinea_D0760_xy		TROO			Oligosita sanguinea	TROO_Oligosita_sanguinea_D0760_xy	0	TROO_Oligosita_sanguinea_D0760_xy	Oligosita_sanguinea_D0760_xy	0	D0760	UCRC	S		AY623551	***	†	USA: CA: Riverside Co.		AY623551	MISSING
Oligosita_sp1_D0767_uxy		TROO			Oligosita sp. 1	TROO_Oligosita_sp1_D0767_uxy	0	TROO_Oligosita_sp1_D0767_uxy	Oligosita_sp1_D0767_uxy	0	D0767	UCRC	S	AY940389	AY623548	***	†	South Africa: Western Cape	AY940389	AY623548	MISSING
Paracentrobia_sp1_D0842_uxy		TROP			Paracentrobia sp. 1	TROP_Paracentrobia_sp1_D0842_uxy	0	TROP_Paracentrobia_sp1_D0842_uxy	Paracentrobia_sp1_D0842_uxy	0	D0842	UCRC	S	AY940402	AY623566	***	†	USA: CA: Inyo Co.	AY940402	AY623566	MISSING
Ceratogramma_magnificum_D1220_xy		TRTI			Ceratogramma magnificum	TRTI_Ceratogramma_magnificum_D1220_xy	0	TRTI_Ceratogramma_magnificum_D1220_xy	Ceratogramma_magnificum_D1220_xy	0	D1220	UCRC	P	AY940339	AY623491	***	†	Chile: Malleca Province	AY940339	AY623491	MISSING
Ceratogramma_masneri_D1226_uxy		TRTI			Ceratogramma masneri	TRTI_Ceratogramma_masneri_D1226_uxy	0	TRTI_Ceratogramma_masneri_D1226_uxy	Ceratogramma_masneri_D1226_uxy	0	D1226	UCRC	P	AY940340	AY623492	***	†	Costa Rica: Alajuela	AY940340	AY623492	MISSING
Haeckeliania_sp2_D0790_uvxy		TRTI			Haeckeliania sp. 2	TRTI_Haeckeliania_sp2_D0790_uvxy	0	TRTI_Haeckeliania_sp2_D0790_uvxy	Haeckeliania_sp2_D0790_uvxy	0	D0790	UCRC	S	AY940343	AY623497	***	†	Australia: ACT: Canberra	AY940343	AY623497	MISSING
Haeckeliania_sp4_D0888_uvxy		TRTI			Haeckeliania sp. 4	TRTI_Haeckeliania_sp4_D0888_uvxy	0	TRTI_Haeckeliania_sp4_D0888_uvxy	Haeckeliania_sp4_D0888_uvxy	0	D0888	UCRC	P	AY940344	AY623498	***	†	USA: Maryland: Prince George’s Co.	AY940344	AY623498	MISSING
Mirufens_sp1_D0786_uxy		TRTI			Mirufens sp. 1	TRTI_Mirufens_sp1_D0786_uxy	0	TRTI_Mirufens_sp1_D0786_uxy	Mirufens_sp1_D0786_uxy	0	D0786	UCRC	S	AY940328	AY623480	***	†	Australia: QLD: Brisbane Forest Park	AY940328	AY623480	MISSING
Trichogramma_evanescens_R2472_01_uxyz		TRTT			Trichogramma evanescens	TRTT_Trichogramma_evanescens_R2472_01_uxyz	0	TRTT_Trichogramma_evanescens_R2472_01_uxyz	Trichogramma_evanescens_R2472_01_uxyz	0	R2472_01	INRA	P	GQ367672	GQ367770	***	GQ367865	France: Alsace	GQ367672	GQ367770	GQ367865
Trichogramma_parkeri_D1206_uxy		TRTT			Trichogramma parkeri	TRTT_Trichogramma_parkeri_D1206_uxy	0	TRTT_Trichogramma_parkeri_D1206_uxy	Trichogramma_parkeri_D1206_uxy	0	D1206	UCRC	S	AY940358	AY623513	***	†	USA: CA: San Luis Obispo Co.	AY940358	AY623513	MISSING
Trichogramma_platneri_D1050_tuvxyz		TRTT			Trichogramma platneri	TRTT_Trichogramma_platneri_D1050_tuvxyz	0	TRTT_Trichogramma_platneri_D1050_tuvxyz	Trichogramma_platneri_D1050_tuvxyz	0	D1050	49059	S		AY599407	***		USA: CA: Riverside Co.		AY599407
Trichogramma_pretiosum_D1048_uvxy		TRTT			Trichogramma pretiosum	TRTT_Trichogramma_pretiosum_D1048_uvxy	0	TRTT_Trichogramma_pretiosum_D1048_uvxy	Trichogramma_pretiosum_D1048_uvxy	0	D1048	49057	S	AY940359	AY599408	***	†	USA: CA: Riverside Co.	AY940359	AY599408	MISSING
Trichogrammatoidea_bactrae_D0764_xy		TRTT			Trichogrammatoidea bactrae	TRTT_Trichogrammatoidea_bactrae_D0764_xy	0	TRTT_Trichogrammatoidea_bactrae_D0764_xy	Trichogrammatoidea_bactrae_D0764_xy	0	D0764	UCRC	S	†	AY623510	***	†	Australia: NT: Darwin	† MISSING	AY623510	MISSING
Trichogrammatoidea_sp2_D1239_uxy		TRTT			Trichogrammatoidea sp. 2	TRTT_Trichogrammatoidea_sp2_D1239_uxy	0	TRTT_Trichogrammatoidea_sp2_D1239_uxy	Trichogrammatoidea_sp2_D1239_uxy	0	D1239	UCRC	P	AY940356	AY623511	***	†	India: Karnataka	AY940356	AY623511	MISSING
Vanhornia_eucnemidarum_HymAToL_tuvxyz					Vanhornia eucnemidarium	Vanhornia_eucnemidarum_HymAToL_tuvxyz	0	Vanhornia_eucnemidarum_HymAToL_tuvxyz	Vanhornia_eucnemidarum_HymAToL_tuvxyz	0	N/A	UKY	S	GQ410658	GQ374765	*	*	HymAToL Project	GQ410658	GQ374765	*
